# Supplementary material for: Interplay between Non-Coding RNA Transcription, Stringent/Relaxed Phenotype and Antibiotic Production in Streptomyces ambofaciens
Source: Antibiotics (Basel). 2021 Aug 5;10(8):947. doi: 10.3390/antibiotics10080947 (PMC8388888; doi:10.3390/antibiotics10080947)
Supplement: Supplementary file 1 [file antibiotics-10-00947-s001.zip]

Archive with 2 entries (2 files):
- antibiotics-1289361 supp fig.pdf
- Supplementary Tables.xlsx
