# Supplementary material for: Interplay between Non-Coding RNA Transcription, Stringent/Relaxed Phenotype and Antibiotic Production in Streptomyces ambofaciens
Source: Antibiotics (Basel). 2021 Aug 5;10(8):947. doi: 10.3390/antibiotics10080947 (PMC8388888; doi:10.3390/antibiotics10080947)
Supplement: Supplementary file 1 [file antibiotics-10-00947-s001.zip › Supplementary Tables.xlsx]

## Sheet: ReadMe
Table	Title	Description
Supplementary Table S1	List of monocistronic and polycistronic transcriptional units identified in this study.	This table reports locus ID, coordinates, length and strand of the identified transcriptional units ( polycistronic and monocistronic).
Supplementary Table S2	Re-defined transcriptome mapping statistics	This sheet report two sets of statistics. The first set reports the % of HQ reads on official transcripts for all the three strains (w.t.; ΩpirA and ΩpirA rpoB®); the second reports the statistics after the definition of the transcriptional units.
Supplementary Table S3	List of predicted sRNA	This table reports sRNA ID, coordinates, length and strand of the identified sRNAs. The column "n°predictions" reports the samples (48h, 72h, 96h or 120h) in which the sRNA was identified; the column "sequences" report the sequence for each sRNA.
Supplementary Table S4	List of predicted Class I asRNA	This table reports asRNA ID, coordinates, length and strand of the identified Class I asRNAs. The column "n°predictions" reports the samples (48h, 72h, 96h or 120h) in which the asRNA was identified. In this table were reported also: total overlap (numbers of nt covered by asRNA), the prediction of clusters coding for secondary metabolites (antiSMASH), the COG and RAST prediction).
Supplementary Table S5	List of predicted Class II asRNA	This table reports locus ID, protein code, coordinates, length and strand of the identified asRNAs of ClassII. For one row are reported two loci of two genes (1 and 2) whit divergent promoter (5'-5' overlap). In this table were reported for each CDS: total overlap (numbers of nt overlapping nt), the prediction of clusters coding for secondary metabolites (antiSMASH), the COG and RAST prediction).
Supplementary Table S6	List of predicted Class III asRNA	This table reports locus ID, protein code, coordinates, length and strand of the identified asRNAs of ClassIII. For one row are reported two loci of two genes (1 and 2) whit convergent promoter (3'-3' overlap). In this table were reported also: total overlap (numbers of nt overlapping nt), the prediction of secondary metabolism clusters (antiSMASH), the COG and RAST prediction).
Supplementary Table S7	Differential expression (log 2 Fold Change) of sRNA and Class I asRNA in w.t. strain at different growth time points (48, 72, 96 and 120 h).	This table reports the transcription level of Class I asRNA and sRNA. The first column reports the ID of ncRNA while the second reports the base Mean value. Were reported the transcription level at 48h, 72h, 96h and 120h. Finally, were reported the l2FC and the padj values calculated comparing the following time points: 48h vs 72h; 48h vs 96h; 48h vs 120h; 72h vs 96h; 72h vs 120h and 96h vs 120h.…
Supplementary Table S8	Rfam prediction	This table reports the prediction obtained using RFAM database and Camscan software. For this step, we used all the sequences of non-coding RNA (sRNA; asRNA, 5'-UTR and 3'-UTR).
Supplementary Table S9	GlassGO conservation analysis of S. ambofaciens sRNAs.	This table reports the results of conservation analysis performed with GLASSgo using as query the sequences of sRNAs
Supplementary Table S10	IntaRNA target predictions of S. ambofaciens sRNAs.	This table reports the results of sRNA target prediction performed by IntaNRA. The "Overlapping region" is a user-defined parameter (pairing with the start of a CDS or pairing with the stop of a CDS). p-value, fdr and E hybrid (hybridization energy, Kcal/mol). These values are important for the evaluation of the results. Were reported also the coordinates of the pairing (for both, seed region and…
Supplementary Table S11	GlassGO conservation analysis of S. ambofaciens Class I asRNAs.	This table reports the results of conservation analysis performed with GLASSgo using as query the sequences of Class I asRNAs
Supplementary Table S12	MaSigPro analysis of gene expression	maSigPro (Significant Gene Expression Profile Differences in Time Course Gene Expression Data) analysis of RNA-Seq time series dataset. This table reports all the CDS ID, coordinates, length and strand showed by S. ambofaciens genome, reporting also COG, RAST, antiSMASH prediction and the duplication for each gene. Column 2 "Cluster" reports the clusters of expression. The plot for each cluster w…
Supplementary Table S13	Differential expression (log 2 Fold Change) of Class I asRNA obtained comparing w.t., ΩpirA and ΩpirA rpoB® strains, according the 4 time points (48, 72, 96 and 120 h) and ΩpirA and ΩpirA rpoB® mapping statistics	This table reports the differential transcriptional level calculated comparing the time points at 48h and 120h for one couple of strains (WT vs ΩpirA; WT vs ΩpirArpoB® and ΩpirA vs ΩpirArpoB®). For each couple of strains were reported the l2FC and the padj values calculated.
Abbreviation	Definition
COG	Clusters of Orthologous Groups
antiSMASH	antibiotics & Secondary Metabolite Analysis Shell
RFAM	Database containing information about non-coding RNA (ncRNA) families and other RNA elements
CDS	Coding sequence of one gene
l2FC	Log 2 Fold Change
padj	Adjusted p-value

## Sheet: Supplementary Table S1
Locus_tag	Start	End	Length	Strand	Type of Transcription units
SAM23877_RS00005	147	707	560	-	Monocistronic
SAM23877_RS00010	1318	1497	179	-	Monocistronic
SAM23877_RS00015	1587	1883	296	-	Monocistronic
SAM23877_RS00020	2735	5257	2522	+	Monocistronic		blue are duplicated arms
SAM23877_RS00025	5467	5931	464	-	Monocistronic
SAM23877_RS00030*SAM23877_RS00030,SAM23877_RS00040*SAM23877_RS00040	6259	7880	1621	+	Polycistronic
SAM23877_RS00035	6789	7175	386	-	Monocistronic
SAM23877_RS00045	8056	8571	515	-	Monocistronic
SAM23877_RS00050	9142	9714	572	-	Monocistronic
SAM23877_RS00055*SAM23877_RS00055,SAM23877_RS00060*SAM23877_RS00060	9838	11329	1491	+	Polycistronic
SAM23877_RS00065	12076	12353	277	-	Monocistronic
SAM23877_RS00070*SAM23877_RS00070,SAM23877_RS00075*SAM23877_RS00075	12455	13785	1330	-	Polycistronic
SAM23877_RS00080	14430	14753	323	+	Monocistronic
SAM23877_RS00085	14677	15548	871	-	Monocistronic
SAM23877_RS00090	15646	16424	778	-	Monocistronic
SAM23877_RS00095*SAM23877_RS00095,SAM23877_RS00100*SAM23877_RS00100	16514	18064	1550	-	Polycistronic
SAM23877_RS00105	18427	19137	710	+	Monocistronic
SAM23877_RS00110	19503	20348	845	-	Monocistronic
SAM23877_RS00115	20484	20930	446	+	Monocistronic
SAM23877_RS00120	20927	21793	866	+	Monocistronic
SAM23877_RS00125	22085	22972	887	-	Monocistronic
SAM23877_RS00130	23037	23594	557	+	Monocistronic
SAM23877_RS00135	23674	24357	683	-	Monocistronic
SAM23877_RS00140	24862	25958	1096	-	Monocistronic
SAM23877_RS00145	26976	27636	660	-	Monocistronic
SAM23877_RS00150	27633	27993	360	-	Monocistronic
SAM23877_RS00155	28402	28888	486	+	Monocistronic
SAM23877_RS00160	29179	32487	3308	-	Monocistronic
SAM23877_RS00165	33100	33414	314	+	Monocistronic
SAM23877_RS00170*SAM23877_RS00170,SAM23877_RS00175*SAM23877_RS00175	33825	35244	1419	-	Polycistronic
SAM23877_RS00180	36037	36814	777	-	Monocistronic
SAM23877_RS00185	36811	37116	305	-	Monocistronic
SAM23877_RS00190	37491	40172	2681	+	Monocistronic
SAM23877_RS00195	40401	40784	383	+	Monocistronic
SAM23877_RS00200	40802	41938	1136	+	Monocistronic
SAM23877_RS00205	42561	43049	488	-	Monocistronic
SAM23877_RS00210*SAM23877_RS00215	43493	45606	2113	-	Polycistronic
SAM23877_RS00220	47049	47237	188	-	Monocistronic
SAM23877_RS00225	48181	48810	629	+	Monocistronic
SAM23877_RS00230	48794	50632	1838	+	Monocistronic
SAM23877_RS00235	50709	51383	674	+	Monocistronic
SAM23877_RS00240	51412	52110	698	+	Monocistronic
SAM23877_RS00245	52368	53039	671	+	Monocistronic
SAM23877_RS00250*SAM23877_RS00250,SAM23877_RS00255*SAM23877_RS00255*SAM23877_RS00255,SAM23877_RS00260*SAM23877_RS00260	53713	55462	1749	+	Polycistronic
SAM23877_RS00265	55705	56242	537	+	Monocistronic
SAM23877_RS00270	56336	57045	709	-	Monocistronic
SAM23877_RS00275*SAM23877_RS00275,SAM23877_RS00280*SAM23877_RS00280	57315	58111	796	-	Polycistronic
SAM23877_RS00285	58195	58672	477	+	Monocistronic
SAM23877_RS00290*SAM23877_RS00295	58804	60546	1742	-	Polycistronic
SAM23877_RS00300	60868	61956	1088	-	Monocistronic
SAM23877_RS00305*SAM23877_RS00305,SAM23877_RS00310*SAM23877_RS00310	62261	63784	1523	-	Polycistronic
SAM23877_RS00315*SAM23877_RS00315,SAM23877_RS00320*SAM23877_RS00320	64049	65596	1547	-	Polycistronic
SAM23877_RS00325	65834	66448	614	-	Monocistronic
SAM23877_RS00330	67007	67681	674	-	Monocistronic
SAM23877_RS00335	67721	68404	683	-	Monocistronic
SAM23877_RS00340	69015	71096	2081	+	Monocistronic
SAM23877_RS00345	71502	72674	1172	-	Monocistronic
SAM23877_RS00350	72886	73741	855	-	Monocistronic
SAM23877_RS00355	74041	74453	412	-	Monocistronic
SAM23877_RS00360*SAM23877_RS00360,SAM23877_RS00365*SAM23877_RS00365	74575	75306	731	-	Polycistronic
SAM23877_RS00370*SAM23877_RS00370,SAM23877_RS00375*SAM23877_RS00375	75594	76697	1103	+	Polycistronic
SAM23877_RS00380	76694	77377	683	+	Monocistronic
SAM23877_RS00385	77644	78339	695	-	Monocistronic
SAM23877_RS00390	78336	79523	1187	-	Monocistronic
SAM23877_RS00395	79520	80008	488	-	Monocistronic
SAM23877_RS00400	80151	80672	521	+	Monocistronic
SAM23877_RS00405*SAM23877_RS00405,SAM23877_RS00410*SAM23877_RS00410	80871	82689	1818	-	Polycistronic
SAM23877_RS00415	82921	83801	880	-	Monocistronic
SAM23877_RS00420	84178	85268	1090	+	Monocistronic
SAM23877_RS00425	85365	85941	576	+	Monocistronic
SAM23877_RS00430	86080	87579	1499	+	Monocistronic
SAM23877_RS00435	87627	88031	404	+	Monocistronic
SAM23877_RS00440	88081	88389	308	+	Monocistronic
SAM23877_RS00445	88375	89130	755	-	Monocistronic
SAM23877_RS00450	89364	90872	1508	+	Monocistronic
SAM23877_RS00455*SAM23877_RS00460	91199	93387	2188	+	Polycistronic
SAM23877_RS00465	93507	94295	788	-	Monocistronic
SAM23877_RS00470	94462	95356	894	+	Monocistronic
SAM23877_RS00475	95276	96277	1001	-	Monocistronic
SAM23877_RS00480	96371	96649	278	+	Monocistronic
SAM23877_RS00485	96786	98387	1601	+	Monocistronic
SAM23877_RS00490	98690	99600	910	-	Monocistronic
SAM23877_RS00495	99724	100422	698	-	Monocistronic
SAM23877_RS00500	100419	100802	383	-	Monocistronic
SAM23877_RS00505	100851	101609	758	+	Monocistronic
SAM23877_RS00510	101732	102034	302	+	Monocistronic
SAM23877_RS00515*SAM23877_RS00515,SAM23877_RS00520*SAM23877_RS00520	102001	103762	1761	-	Polycistronic
SAM23877_RS00525	104105	104770	665	+	Monocistronic
SAM23877_RS00530*SAM23877_RS00530,SAM23877_RS00535*SAM23877_RS00535	104867	106599	1732	+	Polycistronic
SAM23877_RS00540	107203	107885	682	+	Monocistronic
SAM23877_RS00545	107782	108366	584	-	Monocistronic
SAM23877_RS00550	108556	108948	392	-	Monocistronic
SAM23877_RS00555*SAM23877_RS00555,SAM23877_RS00570*SAM23877_RS00570	109042	112285	3243	+	Polycistronic
SAM23877_RS00560	109879	110061	182	-	Monocistronic
SAM23877_RS00565	110149	111177	1028	-	Monocistronic
SAM23877_RS00575	112364	112684	320	-	Monocistronic
SAM23877_RS00580	113110	113514	404	+	Monocistronic
SAM23877_RS00585*SAM23877_RS00585,SAM23877_RS00590*SAM23877_RS00590	113597	114380	783	+	Polycistronic
SAM23877_RS00595	114803	115435	632	+	Monocistronic
SAM23877_RS00600	115394	116812	1418	-	Monocistronic
SAM23877_RS00605	116809	118836	2027	-	Monocistronic
SAM23877_RS00610	119085	119962	877	+	Monocistronic
SAM23877_RS00615	120316	121539	1223	+	Monocistronic
SAM23877_RS00620	121607	122062	455	-	Monocistronic
SAM23877_RS00625	122132	122683	551	-	Monocistronic
SAM23877_RS00630	122759	123472	713	-	Monocistronic
SAM23877_RS00635	123616	126609	2993	+	Monocistronic
SAM23877_RS00640	126739	127428	689	+	Monocistronic
SAM23877_RS00645	127762	129276	1514	-	Monocistronic
SAM23877_RS00650	129376	130356	980	-	Monocistronic
SAM23877_RS00655	130397	131233	836	-	Monocistronic
SAM23877_RS00660	131374	132834	1460	-	Monocistronic
SAM23877_RS00665*SAM23877_RS00665,SAM23877_RS00670*SAM23877_RS00670	134272	136729	2457	-	Polycistronic
SAM23877_RS00675	136844	138409	1565	-	Monocistronic
SAM23877_RS00680	138447	139199	752	-	Monocistronic
SAM23877_RS00685	139375	139779	404	-	Monocistronic
SAM23877_RS00690	139763	141022	1259	-	Monocistronic
SAM23877_RS00695*SAM23877_RS00695,SAM23877_RS00700*SAM23877_RS00700	141140	143986	2846	-	Polycistronic
SAM23877_RS00705*SAM23877_RS00710	144187	146432	2245	-	Polycistronic
SAM23877_RS00715	146565	147977	1412	-	Monocistronic
SAM23877_RS00720*SAM23877_RS00720,SAM23877_RS00725*SAM23877_RS00725*SAM23877_RS00725,SAM23877_RS00730*SAM23877_RS00730	147974	150627	2653	-	Polycistronic
SAM23877_RS00735	150624	151469	845	-	Monocistronic
SAM23877_RS00740	151466	152443	977	-	Monocistronic
SAM23877_RS00745	152440	153570	1130	-	Monocistronic
SAM23877_RS00750	153813	154998	1185	-	Monocistronic
SAM23877_RS00755	155301	156272	971	+	Monocistronic
SAM23877_RS00760	157257	158783	1526	-	Monocistronic
SAM23877_RS00765*SAM23877_RS00765,SAM23877_RS00770*SAM23877_RS00770	158891	161314	2423	-	Polycistronic
SAM23877_RS00775*SAM23877_RS00775,SAM23877_RS00780*SAM23877_RS00780	161367	162437	1070	-	Polycistronic
SAM23877_RS00785	162506	163717	1211	-	Monocistronic
SAM23877_RS00790	163714	164985	1271	-	Monocistronic
SAM23877_RS00795	164982	165311	329	-	Monocistronic
SAM23877_RS00800	165597	166295	698	-	Monocistronic
SAM23877_RS00805	166508	167983	1475	-	Monocistronic
SAM23877_RS00810	168238	168660	422	+	Monocistronic
SAM23877_RS00815	169018	169437	419	-	Monocistronic
SAM23877_RS00820	169858	171381	1523	-	Monocistronic
SAM23877_RS00825	171611	172420	809	-	Monocistronic
SAM23877_RS00830	172692	174515	1823	-	Monocistronic
SAM23877_RS00835	174512	175432	920	-	Monocistronic
SAM23877_RS00840	175743	175985	242	+	Monocistronic
SAM23877_RS00845	176498	177694	1196	-	Monocistronic
SAM23877_RS00850	177763	179034	1271	-	Monocistronic
SAM23877_RS00855	179031	179810	779	-	Monocistronic
SAM23877_RS00860	180170	181047	877	-	Monocistronic
SAM23877_RS00865	181818	182876	1058	+	Monocistronic
SAM23877_RS00870	182796	183790	994	-	Monocistronic
SAM23877_RS00875*SAM23877_RS00875,SAM23877_RS00880*SAM23877_RS00880	184142	186465	2323	-	Polycistronic
SAM23877_RS00885	186572	186802	230	-	Monocistronic
SAM23877_RS00890	188099	188946	847	-	Monocistronic
SAM23877_RS00895	189812	190351	539	+	Monocistronic
SAM23877_RS00900	191019	191712	693	-	Monocistronic
SAM23877_RS00905	191787	192737	950	+	Monocistronic
SAM23877_RS00910	193120	193664	544	-	Monocistronic
SAM23877_RS00915	194026	194527	501	-	Monocistronic
SAM23877_RS00920	194572	195152	580	+	Monocistronic
SAM23877_RS00925	195711	196356	645	+	Monocistronic
SAM23877_RS00930	196453	196959	506	-	Monocistronic
SAM23877_RS00935	197083	197326	243	-	Monocistronic
SAM23877_RS00940	198109	199338	1229	-	Monocistronic
SAM23877_RS00945	201527	202698	1171	+	Monocistronic
SAM23877_RS00950	203059	203670	611	-	Monocistronic
SAM23877_RS00955	203595	203949	354	-	Monocistronic
SAM23877_RS00960	203985	204707	722	+	Monocistronic
SAM23877_RS00965	204958	205300	342	+	Monocistronic
SAM23877_RS00970	206983	208503	1520	+	Monocistronic
SAM23877_RS00975	209666	210913	1247	-	Monocistronic
SAM23877_RS00980	211099	211431	332	-	Monocistronic
SAM23877_RS00985	211497	213153	1656	-	Monocistronic
SAM23877_RS00990	213290	213859	569	-	Monocistronic
SAM23877_RS00995	214277	214940	663	-	Monocistronic
SAM23877_RS01000	215204	216040	836	+	Monocistronic
SAM23877_RS01005*SAM23877_RS01005,SAM23877_RS01010*SAM23877_RS01010	216030	216595	565	-	Polycistronic
SAM23877_RS01015	217059	217892	833	-	Monocistronic
SAM23877_RS01020	217873	218781	908	-	Monocistronic
SAM23877_RS01025	218778	219725	947	-	Monocistronic
SAM23877_RS01030	219925	220200	275	+	Monocistronic
SAM23877_RS01035	220289	221076	787	-	Monocistronic
SAM23877_RS01040	221073	222279	1206	+	Monocistronic
SAM23877_RS01045	222817	223161	344	+	Monocistronic
SAM23877_RS01050	223203	223580	377	-	Monocistronic
SAM23877_RS01055	223610	224308	698	+	Monocistronic
SAM23877_RS01060	224586	225029	443	+	Monocistronic
SAM23877_RS01065	225155	226015	860	+	Monocistronic
SAM23877_RS01070	226037	227176	1139	+	Monocistronic
SAM23877_RS01075	227348	227997	649	+	Monocistronic
SAM23877_RS01080	227822	228754	932	-	Monocistronic
SAM23877_RS01085	228924	229181	257	+	Monocistronic
SAM23877_RS01090	229494	230187	693	+	Monocistronic
SAM23877_RS01095	229794	230630	836	-	Monocistronic
SAM23877_RS01100	230790	231701	911	+	Monocistronic
SAM23877_RS01105	232418	233908	1490	-	Monocistronic
SAM23877_RS01110	233931	234842	911	-	Monocistronic
SAM23877_RS01115*SAM23877_RS01115,SAM23877_RS01120*SAM23877_RS01120	234840	238210	3370	+	Polycistronic
SAM23877_RS01125	238405	238587	182	-	Monocistronic
SAM23877_RS01130	238820	239871	1051	+	Monocistronic
SAM23877_RS01135	239784	240472	688	-	Monocistronic
SAM23877_RS01140	240466	240933	467	+	Monocistronic
SAM23877_RS01145	241506	243768	2262	+	Monocistronic
SAM23877_RS01150	243780	244097	317	-	Monocistronic
SAM23877_RS01155	244158	244535	377	+	Monocistronic
SAM23877_RS01160*SAM23877_RS01160,SAM23877_RS01165*SAM23877_RS01165	244610	245958	1348	-	Polycistronic
SAM23877_RS01170	246159	246757	598	+	Monocistronic
SAM23877_RS01175	246992	247354	362	-	Monocistronic
SAM23877_RS01180	248553	249092	539	+	Monocistronic
SAM23877_RS01185	249089	249623	534	+	Monocistronic
SAM23877_RS01190	249743	250291	548	-	Monocistronic
SAM23877_RS01195	250288	250827	539	-	Monocistronic
SAM23877_RS01200	251091	251426	335	-	Monocistronic
SAM23877_RS01205	251948	252831	883	+	Monocistronic
SAM23877_RS01210	253047	253814	767	-	Monocistronic
SAM23877_RS01215	254061	254533	472	+	Monocistronic
SAM23877_RS01220	254768	255682	914	-	Monocistronic
SAM23877_RS01225	255782	256393	611	+	Monocistronic
SAM23877_RS01230*SAM23877_RS01230,SAM23877_RS01235*SAM23877_RS01235	256744	258774	2030	-	Polycistronic
SAM23877_RS01240*SAM23877_RS01240,SAM23877_RS01245*SAM23877_RS01245	259117	260166	1049	+	Polycistronic
SAM23877_RS01250*SAM23877_RS01250,SAM23877_RS01255*SAM23877_RS01255	260419	263322	2903	+	Polycistronic
SAM23877_RS01260	263430	264212	782	+	Monocistronic
SAM23877_RS01265	264695	265268	573	+	Monocistronic
SAM23877_RS01270	265561	265982	421	-	Monocistronic
SAM23877_RS01275	266055	267173	1118	+	Monocistronic
SAM23877_RS01280	267216	268472	1256	-	Monocistronic
SAM23877_RS01285	268663	269763	1100	-	Monocistronic
SAM23877_RS01290	269865	270617	752	-	Monocistronic
SAM23877_RS01295	270692	271336	644	+	Monocistronic
SAM23877_RS01300	271480	272085	605	+	Monocistronic
SAM23877_RS01305	272732	274198	1466	-	Monocistronic
SAM23877_RS01310*SAM23877_RS01310,SAM23877_RS01315*SAM23877_RS01315	274275	276084	1809	-	Polycistronic
SAM23877_RS01320	276150	277454	1304	-	Monocistronic
SAM23877_RS01325	277595	278629	1034	-	Monocistronic
SAM23877_RS01330	278926	281832	2906	+	Monocistronic
SAM23877_RS01335	282480	284825	2345	+	Monocistronic
SAM23877_RS01340	285457	285720	263	+	Monocistronic
SAM23877_RS01345	286145	286661	516	+	Monocistronic
SAM23877_RS01350	286939	287992	1053	+	Monocistronic
SAM23877_RS01355	288088	288357	269	+	Monocistronic
SAM23877_RS01360	288577	289356	779	+	Monocistronic
SAM23877_RS01365	289499	290407	908	-	Monocistronic
SAM23877_RS01370	290801	291269	468	+	Monocistronic
SAM23877_RS01375	291605	292597	992	+	Monocistronic
SAM23877_RS01380	292747	294234	1487	+	Monocistronic
SAM23877_RS01385	294849	295499	650	+	Monocistronic
SAM23877_RS01390	295706	296533	827	+	Monocistronic
SAM23877_RS01395	296800	297496	696	+	Monocistronic
SAM23877_RS01400*SAM23877_RS01400,SAM23877_RS01405*SAM23877_RS01405*SAM23877_RS01405,SAM23877_RS01410*SAM23877_RS01410	298103	301007	2904	-	Polycistronic
SAM23877_RS01415	301172	301633	461	+	Monocistronic
SAM23877_RS01420	301794	302678	884	-	Monocistronic
SAM23877_RS01425	302697	303174	477	+	Monocistronic
SAM23877_RS01430	303489	304073	584	+	Monocistronic
SAM23877_RS01435	304152	305498	1346	+	Monocistronic
SAM23877_RS01440	305524	306282	758	+	Monocistronic
SAM23877_RS01445*SAM23877_RS01445,SAM23877_RS01450*SAM23877_RS01450	306746	308882	2136	-	Polycistronic
SAM23877_RS01455	309544	312423	2879	+	Monocistronic
SAM23877_RS01460	312536	312901	365	+	Monocistronic
SAM23877_RS01465*SAM23877_RS01465,SAM23877_RS01470*SAM23877_RS01470	312995	314854	1859	-	Polycistronic
SAM23877_RS01475*SAM23877_RS01475,SAM23877_RS01480*SAM23877_RS01480	315119	317252	2133	+	Polycistronic
SAM23877_RS01485	316703	317624	921	-	Monocistronic
SAM23877_RS01490	317947	318333	386	+	Monocistronic
SAM23877_RS01495	318391	318981	590	-	Monocistronic
SAM23877_RS01500	319133	319456	323	+	Monocistronic
SAM23877_RS01505	320569	321309	740	+	Monocistronic
SAM23877_RS01510	321516	323876	2360	-	Monocistronic
SAM23877_RS01515*SAM23877_RS01520	324629	326450	1821	+	Polycistronic
SAM23877_RS01525	326799	327314	515	-	Monocistronic
SAM23877_RS01530	327417	328217	800	+	Monocistronic
SAM23877_RS01535	328291	330669	2378	-	Monocistronic
SAM23877_RS01540	330933	331103	170	+	Monocistronic
SAM23877_RS01545	331121	331384	263	+	Monocistronic
SAM23877_RS01550	331810	332823	1013	-	Monocistronic
SAM23877_RS01555	332781	333785	1004	-	Monocistronic
SAM23877_RS01560	333782	334591	809	-	Monocistronic
SAM23877_RS01565	334588	335346	758	-	Monocistronic
SAM23877_RS01570*SAM23877_RS01570,SAM23877_RS01575*SAM23877_RS01575*SAM23877_RS01575,SAM23877_RS01580*SAM23877_RS01580	335459	338281	2822	-	Polycistronic
SAM23877_RS01585	338710	339993	1283	+	Monocistronic
SAM23877_RS01590	340481	341905	1424	+	Monocistronic
SAM23877_RS01595	341932	342501	569	-	Monocistronic
SAM23877_RS01600	342601	343467	866	+	Monocistronic
SAM23877_RS01605	343543	344442	899	-	Monocistronic
SAM23877_RS01610	344545	345252	707	-	Monocistronic
SAM23877_RS01615	345449	346122	673	+	Monocistronic
SAM23877_RS01620	346592	349273	2681	+	Monocistronic
SAM23877_RS01625	349398	349931	533	+	Monocistronic
SAM23877_RS01630	350089	350286	197	+	Monocistronic
SAM23877_RS01635	350333	351742	1409	-	Monocistronic
SAM23877_RS01640	352107	352763	656	+	Monocistronic
SAM23877_RS01645	352888	353352	464	+	Monocistronic
SAM23877_RS01650	353384	353830	446	+	Monocistronic
SAM23877_RS01655	353920	354186	266	+	Monocistronic
SAM23877_RS01660*SAM23877_RS01660,SAM23877_RS01665*SAM23877_RS01665	354135	355448	1313	-	Polycistronic
SAM23877_RS01670	355535	356386	851	+	Monocistronic
SAM23877_RS01675	356543	357280	737	-	Monocistronic
SAM23877_RS01680	357469	358089	620	+	Monocistronic
SAM23877_RS01685	358254	358906	652	-	Monocistronic
SAM23877_RS01690	359110	360525	1415	+	Monocistronic
SAM23877_RS01695	360601	361923	1322	+	Monocistronic
SAM23877_RS01700	361939	362814	875	+	Monocistronic
SAM23877_RS01705	362917	364140	1223	-	Monocistronic
SAM23877_RS01710	364274	364987	713	+	Monocistronic
SAM23877_RS01715	365084	366343	1259	-	Monocistronic
SAM23877_RS01720	366340	367188	848	-	Monocistronic
SAM23877_RS01725	367178	368026	848	-	Monocistronic
SAM23877_RS01730	368052	368828	776	-	Monocistronic
SAM23877_RS01735*SAM23877_RS01735,SAM23877_RS01740*SAM23877_RS01740	368884	370568	1684	-	Polycistronic
SAM23877_RS01745*SAM23877_RS01745,SAM23877_RS01750*SAM23877_RS01750	370565	371675	1110	-	Polycistronic
SAM23877_RS01755	371672	372682	1010	-	Monocistronic
SAM23877_RS01760*SAM23877_RS01765	373016	374784	1768	+	Polycistronic
SAM23877_RS01770	374781	375320	539	+	Monocistronic
SAM23877_RS01775	375817	376208	391	-	Monocistronic
SAM23877_RS01780	376292	377476	1184	-	Monocistronic
SAM23877_RS01785	377544	381383	3839	-	Monocistronic
SAM23877_RS01790	381445	390066	8621	-	Monocistronic
SAM23877_RS01795	390535	391878	1343	+	Monocistronic
SAM23877_RS01800	391900	392479	579	+	Monocistronic
SAM23877_RS01805	392554	393739	1185	-	Monocistronic
SAM23877_RS01810	394070	394699	629	+	Monocistronic
SAM23877_RS01815	394605	395567	962	-	Monocistronic
SAM23877_RS01820	395704	396318	614	+	Monocistronic
SAM23877_RS01825	396458	397313	855	+	Monocistronic
SAM23877_RS01830	397491	399689	2198	-	Monocistronic
SAM23877_RS01835	399724	400221	497	-	Monocistronic
SAM23877_RS01840*SAM23877_RS01845	400556	404442	3886	-	Polycistronic
SAM23877_RS01850	404860	406480	1620	-	Monocistronic
SAM23877_RS01855*SAM23877_RS01855,SAM23877_RS01860*SAM23877_RS01860	406634	408099	1465	+	Polycistronic
SAM23877_RS01865	408159	409025	866	-	Monocistronic
SAM23877_RS01870	409145	410251	1106	-	Monocistronic
SAM23877_RS01875*SAM23877_RS01875,SAM23877_RS01880*SAM23877_RS01880	410248	412420	2172	-	Polycistronic
SAM23877_RS01885	412761	413294	533	+	Monocistronic
SAM23877_RS01890	413169	413715	546	-	Monocistronic
SAM23877_RS01895	413922	415166	1244	-	Monocistronic
SAM23877_RS01900	415289	415870	581	+	Monocistronic
SAM23877_RS01905	415980	419262	3282	+	Monocistronic
SAM23877_RS01910*SAM23877_RS01910,SAM23877_RS01915*SAM23877_RS01915	419394	422421	3027	+	Polycistronic
SAM23877_RS01920	422500	423663	1163	-	Monocistronic
SAM23877_RS01925	423787	424362	575	+	Monocistronic
SAM23877_RS01930	424211	426369	2158	-	Monocistronic
SAM23877_RS01935	426478	427011	533	-	Monocistronic
SAM23877_RS01940	427241	428527	1286	-	Monocistronic
SAM23877_RS01945	428571	428867	296	+	Monocistronic
SAM23877_RS01950	429191	429789	598	+	Monocistronic
SAM23877_RS01955	429869	430792	923	-	Monocistronic
SAM23877_RS01960	431004	431978	974	+	Monocistronic
SAM23877_RS01965*SAM23877_RS01965,SAM23877_RS01970*SAM23877_RS01970	432275	433810	1535	-	Polycistronic
SAM23877_RS01975	434035	435210	1175	+	Monocistronic
SAM23877_RS01980	435366	435959	593	-	Monocistronic
SAM23877_RS01985	436315	437184	869	-	Monocistronic
SAM23877_RS01990	437548	438051	503	-	Monocistronic
SAM23877_RS01995	438038	439057	1019	+	Monocistronic
SAM23877_RS02000	439073	440533	1460	-	Monocistronic
SAM23877_RS02005	440608	441327	719	-	Monocistronic
SAM23877_RS02010	441561	441974	413	-	Monocistronic
SAM23877_RS02015	442168	443154	986	-	Monocistronic
SAM23877_RS02020	443474	446161	2687	+	Monocistronic
SAM23877_RS02025	446603	446878	275	+	Monocistronic
SAM23877_RS02030	447177	448073	896	+	Monocistronic
SAM23877_RS02035	448199	448384	185	+	Monocistronic
SAM23877_RS02040	448413	449285	872	-	Monocistronic
SAM23877_RS02045	449523	449795	272	-	Monocistronic
SAM23877_RS02050	449854	450695	841	+	Monocistronic
SAM23877_RS02055	450653	452011	1358	-	Monocistronic
SAM23877_RS02060	452203	453159	956	-	Monocistronic
SAM23877_RS02065	453338	455830	2492	+	Monocistronic
SAM23877_RS02070	455923	457641	1718	-	Monocistronic
SAM23877_RS02075	457728	458300	572	-	Monocistronic
SAM23877_RS02080*SAM23877_RS02080,SAM23877_RS02085*SAM23877_RS02085	458396	459382	986	-	Polycistronic
SAM23877_RS02090	459699	460466	767	+	Monocistronic
SAM23877_RS02095	460629	461375	746	-	Monocistronic
SAM23877_RS02100	461563	463293	1730	-	Monocistronic
SAM23877_RS02105	463395	464291	896	-	Monocistronic
SAM23877_RS02110	464650	465459	809	+	Monocistronic
SAM23877_RS02115*SAM23877_RS02115,SAM23877_RS02120*SAM23877_RS02120	465555	467264	1709	+	Polycistronic
SAM23877_RS02125	467261	468196	935	+	Monocistronic
SAM23877_RS02130	468500	468973	473	-	Monocistronic
SAM23877_RS02135	469207	469677	470	+	Monocistronic
SAM23877_RS02140	469912	470640	728	-	Monocistronic
SAM23877_RS02145	470737	471405	668	-	Monocistronic
SAM23877_RS02150	471549	472211	662	+	Monocistronic
SAM23877_RS02155	472262	472747	485	-	Monocistronic
SAM23877_RS02160	472787	473965	1178	-	Monocistronic
SAM23877_RS02165	474081	474932	851	+	Monocistronic
SAM23877_RS02170	474925	476343	1418	+	Monocistronic
SAM23877_RS02175	476412	477221	809	-	Monocistronic
SAM23877_RS02180*SAM23877_RS02180,SAM23877_RS02185*SAM23877_RS02185*SAM23877_RS02185,SAM23877_RS02190*SAM23877_RS02190	477218	479037	1819	-	Polycistronic
SAM23877_RS02195	479197	479764	567	-	Monocistronic
SAM23877_RS02200*SAM23877_RS02200,SAM23877_RS02205*SAM23877_RS02205	479979	480954	975	-	Polycistronic
SAM23877_RS02210*SAM23877_RS02210,SAM23877_RS02215*SAM23877_RS02215	481100	482906	1806	+	Polycistronic
SAM23877_RS02220	482409	483621	1212	-	Monocistronic
SAM23877_RS02225	483618	484518	900	-	Monocistronic
SAM23877_RS02230	484629	485030	401	-	Monocistronic
SAM23877_RS02235	485027	486395	1368	-	Monocistronic
SAM23877_RS02240*SAM23877_RS02245	486441	491270	4829	+	Polycistronic
SAM23877_RS02250	491162	492109	947	-	Monocistronic
SAM23877_RS02255	492236	493205	969	-	Monocistronic
SAM23877_RS02260	493320	493841	521	+	Monocistronic
SAM23877_RS02265	493994	499993	5999	-	Monocistronic
SAM23877_RS02270	500022	502553	2531	-	Monocistronic
SAM23877_RS02275*SAM23877_RS02275,SAM23877_RS02280*SAM23877_RS02280	502609	506595	3986	-	Polycistronic
SAM23877_RS02285*SAM23877_RS02285,SAM23877_RS02290*SAM23877_RS02290	507145	509526	2381	+	Polycistronic
SAM23877_RS02295	509634	511837	2203	-	Monocistronic
SAM23877_RS02300*SAM23877_RS02300,SAM23877_RS02305*SAM23877_RS02305	511997	514823	2826	-	Polycistronic
SAM23877_RS02310	515029	516363	1334	-	Monocistronic
SAM23877_RS02315	516408	517745	1337	-	Monocistronic
SAM23877_RS02320	518315	519190	875	-	Monocistronic
SAM23877_RS02325	519610	520536	926	+	Monocistronic
SAM23877_RS02330	520623	521642	1019	+	Monocistronic
SAM23877_RS02335	521787	522501	714	-	Monocistronic
SAM23877_RS02340	522884	523291	407	-	Monocistronic
SAM23877_RS02345	523435	524484	1049	+	Monocistronic
SAM23877_RS02350	524526	526310	1784	-	Monocistronic
SAM23877_RS02355	526678	528144	1466	+	Monocistronic
SAM23877_RS02360	528210	529781	1571	+	Monocistronic
SAM23877_RS02365	529778	531868	2090	+	Monocistronic
SAM23877_RS02370	532100	534509	2409	+	Monocistronic
SAM23877_RS02375*SAM23877_RS02375,SAM23877_RS02380*SAM23877_RS02380	534478	536305	1827	-	Polycistronic
SAM23877_RS02385	536418	537449	1031	-	Monocistronic
SAM23877_RS02390*SAM23877_RS02395	537490	539369	1879	-	Polycistronic
SAM23877_RS02400	539666	540655	989	-	Monocistronic
SAM23877_RS02405	540841	541041	200	-	Monocistronic
SAM23877_RS02410	541237	541632	395	-	Monocistronic
SAM23877_RS02415	541904	543385	1481	-	Monocistronic
SAM23877_RS02420	543446	544417	971	+	Monocistronic
SAM23877_RS02425	544660	545217	557	-	Monocistronic
SAM23877_RS02430	545379	546904	1525	-	Monocistronic
SAM23877_RS02435	547294	548241	947	+	Monocistronic
SAM23877_RS02440	548393	549037	644	+	Monocistronic
SAM23877_RS02445	549136	549744	608	+	Monocistronic
SAM23877_RS02450	549817	550551	734	+	Monocistronic
SAM23877_RS02455*SAM23877_RS02455,SAM23877_RS02460*SAM23877_RS02460	550941	552553	1612	+	Polycistronic
SAM23877_RS02465	552941	553933	992	-	Monocistronic
SAM23877_RS02470	553986	554381	395	+	Monocistronic
SAM23877_RS02475	554488	555912	1424	-	Monocistronic
SAM23877_RS02480	556080	557456	1376	+	Monocistronic
SAM23877_RS02485	557218	557787	569	-	Monocistronic
SAM23877_RS02490	558141	558695	554	+	Monocistronic
SAM23877_RS02495	558704	559201	497	-	Monocistronic
SAM23877_RS02500	559153	559512	359	-	Monocistronic
SAM23877_RS02505	559964	563163	3199	-	Monocistronic
SAM23877_RS02510	563771	564085	314	+	Monocistronic
SAM23877_RS02515	564094	564708	614	-	Monocistronic
SAM23877_RS02520	566068	567518	1450	+	Monocistronic
SAM23877_RS02525	568372	568632	260	+	Monocistronic
SAM23877_RS02530	569098	570099	1001	-	Monocistronic
SAM23877_RS02535	570096	570737	641	-	Monocistronic
SAM23877_RS02540*SAM23877_RS02540,SAM23877_RS02545*SAM23877_RS02545	570818	572394	1576	-	Polycistronic
SAM23877_RS02550	572646	573587	941	+	Monocistronic
SAM23877_RS02555	573873	574465	592	+	Monocistronic
SAM23877_RS02560	574658	575548	890	-	Monocistronic
SAM23877_RS02565	575873	576556	683	+	Monocistronic
SAM23877_RS02570	576553	577092	539	+	Monocistronic
SAM23877_RS02575	577134	578327	1193	+	Monocistronic
SAM23877_RS02580	578431	579198	767	+	Monocistronic
SAM23877_RS02585	579817	580110	293	+	Monocistronic
SAM23877_RS02590	580287	581216	929	-	Monocistronic
SAM23877_RS02595	581330	581857	527	+	Monocistronic
SAM23877_RS02600	582051	583493	1442	-	Monocistronic
SAM23877_RS02605	583554	584403	849	-	Monocistronic
SAM23877_RS02610	584994	585173	179	+	Monocistronic
SAM23877_RS02615	585222	585702	480	-	Monocistronic
SAM23877_RS02620	585763	586365	602	+	Monocistronic
SAM23877_RS02625	586157	586624	467	-	Monocistronic
SAM23877_RS02630	586658	587292	634	+	Monocistronic
SAM23877_RS02635	587408	588061	653	+	Monocistronic
SAM23877_RS02640	588364	591039	2675	+	Monocistronic
SAM23877_RS02645*SAM23877_RS02645,SAM23877_RS02650*SAM23877_RS02650*SAM23877_RS02650,SAM23877_RS02655*SAM23877_RS02655	591088	594108	3020	-	Polycistronic
SAM23877_RS02660	594670	595245	575	-	Monocistronic
SAM23877_RS02665*SAM23877_RS02670*SAM23877_RS02670,SAM23877_RS02675*SAM23877_RS02675	595532	600546	5014	+	Polycistronic
SAM23877_RS02680	600775	601278	503	-	Monocistronic
SAM23877_RS02685	601483	602187	704	+	Monocistronic
SAM23877_RS02690*SAM23877_RS02690,SAM23877_RS02695*SAM23877_RS02695	602332	604382	2050	+	Polycistronic
SAM23877_RS02700	604490	605200	710	-	Monocistronic
SAM23877_RS02705	605197	606615	1418	-	Monocistronic
SAM23877_RS02710	606612	607931	1319	-	Monocistronic
SAM23877_RS02715	608388	609103	715	+	Monocistronic
SAM23877_RS02720	608764	609267	503	-	Monocistronic
SAM23877_RS02725	609446	609661	215	+	Monocistronic
SAM23877_RS02730	609718	611036	1318	-	Monocistronic
SAM23877_RS02735	611113	612069	956	-	Monocistronic
SAM23877_RS02740	612444	613433	989	-	Monocistronic
SAM23877_RS02745	613484	614314	830	-	Monocistronic
SAM23877_RS02750	614505	615074	569	-	Monocistronic
SAM23877_RS02755	615218	616039	821	+	Monocistronic
SAM23877_RS02760	616224	616616	392	-	Monocistronic
SAM23877_RS02765	616613	616909	296	-	Monocistronic
SAM23877_RS02770	617276	617794	518	+	Monocistronic
SAM23877_RS02775	617944	618675	731	+	Monocistronic
SAM23877_RS02780	618753	619823	1070	-	Monocistronic
SAM23877_RS02785*SAM23877_RS02785,SAM23877_RS02790*SAM23877_RS02790*SAM23877_RS02790,SAM23877_RS02795*SAM23877_RS02795	620077	624717	4640	+	Polycistronic
SAM23877_RS02800	624737	626782	2045	+	Monocistronic
SAM23877_RS02805	626825	627334	509	+	Monocistronic
SAM23877_RS02810	627472	627912	440	+	Monocistronic
SAM23877_RS02815	627909	629054	1145	+	Monocistronic
SAM23877_RS02820	629254	630450	1196	+	Monocistronic
SAM23877_RS02825	630559	631998	1439	-	Monocistronic
SAM23877_RS02830*SAM23877_RS02830,SAM23877_RS02835*SAM23877_RS02835	632104	634035	1931	-	Polycistronic
SAM23877_RS02840	634129	635439	1310	-	Monocistronic
SAM23877_RS02845	635751	636764	1013	+	Monocistronic
SAM23877_RS02850	637177	637803	626	-	Monocistronic
SAM23877_RS02855	637950	638510	560	+	Monocistronic
SAM23877_RS02860	638536	639306	770	-	Monocistronic
SAM23877_RS02865	639400	640563	1163	-	Monocistronic
SAM23877_RS02870	640692	642029	1337	-	Monocistronic
SAM23877_RS02875	642026	643492	1466	-	Monocistronic
SAM23877_RS02880	643892	644095	203	+	Monocistronic
SAM23877_RS02885*SAM23877_RS02885,SAM23877_RS02890*SAM23877_RS02890	644316	645465	1149	+	Polycistronic
SAM23877_RS02895*SAM23877_RS02895,SAM23877_RS02900*SAM23877_RS02900	645520	648442	2922	+	Polycistronic
SAM23877_RS02905	648858	650105	1247	+	Monocistronic
SAM23877_RS02910	650102	650776	674	+	Monocistronic
SAM23877_RS02915	650916	651761	845	+	Monocistronic
SAM23877_RS02920	651758	654271	2513	+	Monocistronic
SAM23877_RS02925	654484	655881	1397	+	Monocistronic
SAM23877_RS02930	655878	657101	1223	+	Monocistronic
SAM23877_RS02935	657136	657984	848	-	Monocistronic
SAM23877_RS02940	658115	658870	755	+	Monocistronic
SAM23877_RS02945	659012	659875	863	-	Monocistronic
SAM23877_RS02950	660028	662327	2299	-	Monocistronic
SAM23877_RS02955	662515	663615	1100	-	Monocistronic
SAM23877_RS02960	663768	664193	425	-	Monocistronic
SAM23877_RS02965	664333	665367	1034	+	Monocistronic
SAM23877_RS02970	665522	666730	1208	-	Monocistronic
SAM23877_RS02975	666883	668982	2099	+	Monocistronic
SAM23877_RS02980*SAM23877_RS02980,SAM23877_RS02985*SAM23877_RS02985	669072	670257	1185	+	Polycistronic
SAM23877_RS02990	670329	671627	1298	-	Monocistronic
SAM23877_RS02995	672069	673976	1907	-	Monocistronic
SAM23877_RS03000	674192	675070	878	+	Monocistronic
SAM23877_RS03005	675098	676054	956	+	Monocistronic
SAM23877_RS03010*SAM23877_RS03010,SAM23877_RS03015*SAM23877_RS03015	676148	677747	1599	+	Polycistronic
SAM23877_RS03020*SAM23877_RS03020,SAM23877_RS03025*SAM23877_RS03025	677794	680227	2433	+	Polycistronic
SAM23877_RS03030	680580	681455	875	+	Monocistronic
SAM23877_RS03035	681520	683343	1823	-	Monocistronic
SAM23877_RS03040*SAM23877_RS03040,SAM23877_RS03045*SAM23877_RS03045	683414	685269	1855	-	Polycistronic
SAM23877_RS03050	685292	686656	1364	-	Monocistronic
SAM23877_RS03055	686845	687900	1055	+	Monocistronic
SAM23877_RS03060	688413	689900	1487	+	Monocistronic
SAM23877_RS03065	689945	690670	725	+	Monocistronic
SAM23877_RS03070	690781	691541	760	+	Monocistronic
SAM23877_RS03075	691651	692091	440	+	Monocistronic
SAM23877_RS03080	692113	693888	1775	-	Monocistronic
SAM23877_RS03085	694069	696063	1994	-	Monocistronic
SAM23877_RS03090	696060	697424	1364	-	Monocistronic
SAM23877_RS03095	697421	698221	800	-	Monocistronic
SAM23877_RS03100	698297	699370	1073	-	Monocistronic
SAM23877_RS03105	699497	700900	1403	+	Monocistronic
SAM23877_RS03110	700931	701950	1019	+	Monocistronic
SAM23877_RS03115*SAM23877_RS03115,SAM23877_RS03120*SAM23877_RS03120	701947	704049	2102	+	Polycistronic
SAM23877_RS03125	704111	705004	893	+	Monocistronic
SAM23877_RS03130	705101	705502	401	-	Monocistronic
SAM23877_RS03135	705704	706421	717	+	Monocistronic
SAM23877_RS03140	706438	707340	902	+	Monocistronic
SAM23877_RS03145	707634	709112	1478	+	Monocistronic
SAM23877_RS03150*SAM23877_RS03155	708316	710492	2176	-	Polycistronic
SAM23877_RS03160*SAM23877_RS03160,SAM23877_RS03165*SAM23877_RS03165	710486	711616	1130	-	Polycistronic
SAM23877_RS03170	711613	712625	1012	-	Monocistronic
SAM23877_RS03175	712794	713219	425	+	Monocistronic
SAM23877_RS03180*SAM23877_RS03180,SAM23877_RS03185*SAM23877_RS03185	713216	715988	2772	+	Polycistronic
SAM23877_RS03190	716084	717211	1127	-	Monocistronic
SAM23877_RS03195	717419	718768	1349	-	Monocistronic
SAM23877_RS03200	718784	719377	593	-	Monocistronic
SAM23877_RS03205	719352	719729	377	-	Monocistronic
SAM23877_RS03210	719726	720127	401	-	Monocistronic
SAM23877_RS03215	720124	721379	1255	-	Monocistronic
SAM23877_RS03220	721613	722380	767	+	Monocistronic
SAM23877_RS03225	722725	723453	728	+	Monocistronic
SAM23877_RS03230	723651	724490	839	+	Monocistronic
SAM23877_RS03235	725120	726196	1076	+	Monocistronic
SAM23877_RS03240	726193	727050	857	+	Monocistronic
SAM23877_RS03245	727026	727766	740	+	Monocistronic
SAM23877_RS03250	727844	729238	1394	+	Monocistronic
SAM23877_RS03255	729255	729611	356	+	Monocistronic
SAM23877_RS03260	729951	730916	965	+	Monocistronic
SAM23877_RS03265	731014	731889	875	-	Monocistronic
SAM23877_RS03270	731969	732334	365	-	Monocistronic
SAM23877_RS03275	732582	733070	488	+	Monocistronic
SAM23877_RS03280	732934	733440	506	-	Monocistronic
SAM23877_RS03285	733495	734031	536	-	Monocistronic
SAM23877_RS03290	734129	734902	773	-	Monocistronic
SAM23877_RS03295	735074	736144	1070	+	Monocistronic
SAM23877_RS03300	736193	737221	1028	+	Monocistronic
SAM23877_RS03305	737312	738481	1169	-	Monocistronic
SAM23877_RS03310	738632	739324	692	-	Monocistronic
SAM23877_RS03315	739441	740193	752	-	Monocistronic
SAM23877_RS03320	740596	742479	1883	-	Monocistronic
SAM23877_RS03325	742590	743285	695	+	Monocistronic
SAM23877_RS03330	743235	743856	621	-	Monocistronic
SAM23877_RS03335	743939	744676	737	-	Monocistronic
SAM23877_RS03340	744964	745932	968	+	Monocistronic
SAM23877_RS03345	746211	747887	1676	-	Monocistronic
SAM23877_RS03350	748115	748579	464	-	Monocistronic
SAM23877_RS03355	748614	749137	523	-	Monocistronic
SAM23877_RS03360	749179	750117	938	-	Monocistronic
SAM23877_RS03365	750212	751792	1580	+	Monocistronic
SAM23877_RS03370	751872	753326	1454	+	Monocistronic
SAM23877_RS03375	753424	754677	1253	+	Monocistronic
SAM23877_RS03380	754797	755540	743	-	Monocistronic
SAM23877_RS03385	755614	756603	989	-	Monocistronic
SAM23877_RS03390*SAM23877_RS03390,SAM23877_RS03395*SAM23877_RS03395	756832	757933	1101	+	Polycistronic
SAM23877_RS03400	757943	758626	683	-	Monocistronic
SAM23877_RS03405	758783	759139	356	+	Monocistronic
SAM23877_RS03410	759164	760360	1196	-	Monocistronic
SAM23877_RS03415	760462	760908	446	-	Monocistronic
SAM23877_RS03420	761067	761498	431	+	Monocistronic
SAM23877_RS03425	761686	762378	692	+	Monocistronic
SAM23877_RS03430	762452	763765	1313	+	Monocistronic
SAM23877_RS03435	763941	765629	1688	+	Monocistronic
SAM23877_RS03440	765626	766033	407	+	Monocistronic
SAM23877_RS03445	766030	766377	347	+	Monocistronic
SAM23877_RS03450	766403	766978	575	+	Monocistronic
SAM23877_RS03455	766975	768207	1232	+	Monocistronic
SAM23877_RS03460	768204	769427	1223	+	Monocistronic
SAM23877_RS03465	769573	769974	401	+	Monocistronic
SAM23877_RS03470	770627	771433	806	+	Monocistronic
SAM23877_RS03475	771462	772454	992	-	Monocistronic
SAM23877_RS03480*SAM23877_RS03480,SAM23877_RS03485*SAM23877_RS03485	772774	774658	1884	+	Polycistronic
SAM23877_RS03490	774724	776067	1343	+	Monocistronic
SAM23877_RS03495	776158	778203	2045	+	Monocistronic
SAM23877_RS03500	778328	780376	2048	+	Monocistronic
SAM23877_RS03505	780477	781118	641	+	Monocistronic
SAM23877_RS03510*SAM23877_RS03510,SAM23877_RS03520*SAM23877_RS03520	781222	783565	2343	+	Polycistronic
SAM23877_RS03515	781900	782249	349	-	Monocistronic
SAM23877_RS03525	783727	784290	563	+	Monocistronic
SAM23877_RS03530	784393	785253	860	+	Monocistronic
SAM23877_RS03535*SAM23877_RS03535,SAM23877_RS03540*SAM23877_RS03540	785250	788313	3063	+	Polycistronic
SAM23877_RS03545	788704	790038	1334	+	Monocistronic
SAM23877_RS03550	790432	791370	938	-	Monocistronic
SAM23877_RS03555	791565	792334	769	+	Monocistronic
SAM23877_RS03560	792340	792828	488	-	Monocistronic
SAM23877_RS03565	792844	793857	1013	-	Monocistronic
SAM23877_RS03570	793854	794885	1031	-	Monocistronic
SAM23877_RS03575	794882	796515	1633	-	Monocistronic
SAM23877_RS03580	796775	797653	878	-	Monocistronic
SAM23877_RS03585	797703	799322	1619	-	Monocistronic
SAM23877_RS03590	799315	799821	506	-	Monocistronic
SAM23877_RS03595	800103	801266	1163	+	Monocistronic
SAM23877_RS03600	801357	801800	443	-	Monocistronic
SAM23877_RS03605	802222	803921	1699	-	Monocistronic
SAM23877_RS03610	804356	805417	1061	+	Monocistronic
SAM23877_RS03615	805440	806060	620	-	Monocistronic
SAM23877_RS03620	806244	806483	239	+	Monocistronic
SAM23877_RS03625	806529	807293	764	-	Monocistronic
SAM23877_RS03630	807290	808117	827	-	Monocistronic
SAM23877_RS03635	808341	809384	1043	-	Monocistronic
SAM23877_RS03640	810346	810759	413	-	Monocistronic
SAM23877_RS03645	810942	812126	1184	+	Monocistronic
SAM23877_RS03650	812152	812460	308	-	Monocistronic
SAM23877_RS03655	812604	813347	743	+	Monocistronic
SAM23877_RS03660*SAM23877_RS03665	813344	814365	1021	+	Polycistronic
SAM23877_RS03670	814420	815058	638	-	Monocistronic
SAM23877_RS03675	815421	815954	533	+	Monocistronic
SAM23877_RS03680	816144	817181	1037	-	Monocistronic
SAM23877_RS03685	817655	818899	1244	+	Monocistronic
SAM23877_RS03690	819302	820483	1181	+	Monocistronic
SAM23877_RS03695	820666	821427	761	-	Monocistronic
SAM23877_RS03700	821496	821819	323	-	Monocistronic
SAM23877_RS03705	821924	822781	857	+	Monocistronic
SAM23877_RS03710	822691	824615	1924	-	Monocistronic
SAM23877_RS03715	824837	825514	677	+	Monocistronic
SAM23877_RS03720	825511	826299	788	+	Monocistronic
SAM23877_RS03725	826355	827395	1040	+	Monocistronic
SAM23877_RS03730	827496	828745	1249	+	Monocistronic
SAM23877_RS03735	828889	830421	1532	-	Monocistronic
SAM23877_RS03740	830579	831205	626	+	Monocistronic
SAM23877_RS03745	831404	832906	1502	+	Monocistronic
SAM23877_RS03750	832937	833926	989	-	Monocistronic
SAM23877_RS03755	834107	834937	830	+	Monocistronic
SAM23877_RS03760	835021	837363	2342	-	Monocistronic
SAM23877_RS03765	837418	837885	467	-	Monocistronic
SAM23877_RS03770	837882	838262	380	-	Monocistronic
SAM23877_RS03775	838294	839070	776	-	Monocistronic
SAM23877_RS03780	839324	839533	209	+	Monocistronic
SAM23877_RS03785	839530	840726	1196	+	Monocistronic
SAM23877_RS03790	840810	841328	518	-	Monocistronic
SAM23877_RS03795	841347	842227	880	-	Monocistronic
SAM23877_RS03800	842466	843950	1484	+	Monocistronic
SAM23877_RS03805	844047	845027	980	+	Monocistronic
SAM23877_RS03810*SAM23877_RS03810,SAM23877_RS03815*SAM23877_RS03815	845119	847164	2045	+	Polycistronic
SAM23877_RS03820	846813	847481	668	-	Monocistronic
SAM23877_RS03825	847780	848574	794	+	Monocistronic
SAM23877_RS03830	848594	848926	332	-	Monocistronic
SAM23877_RS03835	848741	849954	1213	+	Monocistronic
SAM23877_RS03840	849968	852115	2147	-	Monocistronic
SAM23877_RS03845	852112	852703	591	-	Monocistronic
SAM23877_RS03850*SAM23877_RS03850,SAM23877_RS03855*SAM23877_RS03855	852832	855243	2411	+	Polycistronic
SAM23877_RS03860	855240	856958	1718	+	Monocistronic
SAM23877_RS03865*SAM23877_RS03865,SAM23877_RS03870*SAM23877_RS03870	856987	860574	3587	+	Polycistronic
SAM23877_RS03875	860636	861836	1200	+	Monocistronic
SAM23877_RS03880	861812	862045	233	-	Monocistronic
SAM23877_RS03885*SAM23877_RS03885,SAM23877_RS03890*SAM23877_RS03890	862144	864928	2784	+	Polycistronic
SAM23877_RS03895*SAM23877_RS03895,SAM23877_RS03900*SAM23877_RS03900	864726	865686	960	-	Polycistronic
SAM23877_RS03905	865940	870041	4101	+	Monocistronic
SAM23877_RS03910	870244	872647	2403	+	Monocistronic
SAM23877_RS03915*SAM23877_RS03915,SAM23877_RS03920*SAM23877_RS03920	872677	874222	1545	+	Polycistronic
SAM23877_RS03925*SAM23877_RS03930*SAM23877_RS03935	874219	876154	1935	+	Polycistronic
SAM23877_RS03940	876151	877926	1775	+	Monocistronic
SAM23877_RS03945*SAM23877_RS03945,SAM23877_RS03950*SAM23877_RS03950	878074	881910	3836	+	Polycistronic
SAM23877_RS03955	881914	882348	434	-	Monocistronic
SAM23877_RS03960	882377	883210	833	-	Monocistronic
SAM23877_RS03965	883316	883527	211	-	Monocistronic
SAM23877_RS03970	883505	884378	873	-	Monocistronic
SAM23877_RS03975	884554	885000	446	-	Monocistronic
SAM23877_RS03980*SAM23877_RS03980,SAM23877_RS03985*SAM23877_RS03985	885169	886913	1744	+	Polycistronic
SAM23877_RS03990	887267	887722	455	+	Monocistronic
SAM23877_RS03995	887751	889061	1310	-	Monocistronic
SAM23877_RS04000	889161	889775	614	-	Monocistronic
SAM23877_RS04005	889845	890774	929	+	Monocistronic
SAM23877_RS04010	890889	891140	251	+	Monocistronic
SAM23877_RS04015	891214	891567	353	+	Monocistronic
SAM23877_RS04020	891622	893295	1673	-	Monocistronic
SAM23877_RS04025	893331	893993	662	-	Monocistronic
SAM23877_RS04030	894154	894783	629	+	Monocistronic
SAM23877_RS04035*SAM23877_RS04035,SAM23877_RS04040*SAM23877_RS04040	894876	897040	2164	+	Polycistronic
SAM23877_RS04045	896737	897815	1078	-	Monocistronic
SAM23877_RS04050	897844	898235	391	+	Monocistronic
SAM23877_RS04055	898278	899979	1701	+	Monocistronic
SAM23877_RS04060	899976	901433	1457	+	Monocistronic
SAM23877_RS04065	901430	901783	353	+	Monocistronic
SAM23877_RS04070	901840	904845	3005	+	Monocistronic
SAM23877_RS04075*SAM23877_RS04075,SAM23877_RS04080*SAM23877_RS04080	905223	907331	2108	+	Polycistronic
SAM23877_RS04085	907366	908569	1203	+	Monocistronic
SAM23877_RS04090	908566	909630	1064	+	Monocistronic
SAM23877_RS04095	909684	910864	1180	+	Monocistronic
SAM23877_RS04100*SAM23877_RS04100,SAM23877_RS04105*SAM23877_RS04105	911019	913728	2709	+	Polycistronic
SAM23877_RS04110	913856	914281	425	+	Monocistronic
SAM23877_RS04115	914289	914771	482	-	Monocistronic
SAM23877_RS04120	914944	915285	341	+	Monocistronic
SAM23877_RS04125*SAM23877_RS04125,SAM23877_RS04130*SAM23877_RS04130	915092	917560	2468	-	Polycistronic
SAM23877_RS04135	917653	918429	776	-	Monocistronic
SAM23877_RS04140	918461	919258	797	-	Monocistronic
SAM23877_RS04145	919360	919842	482	-	Monocistronic
SAM23877_RS04150*SAM23877_RS04150,SAM23877_RS04155*SAM23877_RS04155	920066	921323	1257	+	Polycistronic
SAM23877_RS04160	921064	921758	694	-	Monocistronic
SAM23877_RS04165	921862	923105	1243	+	Monocistronic
SAM23877_RS04170	922952	923537	585	-	Monocistronic
SAM23877_RS04175	923582	924163	581	+	Monocistronic
SAM23877_RS04180	924160	924573	413	+	Monocistronic
SAM23877_RS04185	924633	925803	1170	-	Monocistronic
SAM23877_RS04190	926056	927381	1325	+	Monocistronic
SAM23877_RS04195	927182	927887	705	-	Monocistronic
SAM23877_RS04200*SAM23877_RS04200,SAM23877_RS04205*SAM23877_RS04205	928194	928942	748	+	Polycistronic
SAM23877_RS04210	928948	929977	1029	-	Monocistronic
SAM23877_RS04215*SAM23877_RS04215,SAM23877_RS04220*SAM23877_RS04220	930069	931500	1431	+	Polycistronic
SAM23877_RS04225*SAM23877_RS04225,SAM23877_RS04230*SAM23877_RS04230	931476	933012	1536	-	Polycistronic
SAM23877_RS04235	933131	933589	458	+	Monocistronic
SAM23877_RS04240	934059	934901	842	+	Monocistronic
SAM23877_RS04245	934914	936005	1091	-	Monocistronic
SAM23877_RS04250	936409	938058	1649	+	Monocistronic
SAM23877_RS04255	938130	938429	299	+	Monocistronic
SAM23877_RS04260	938532	939526	994	-	Monocistronic
SAM23877_RS04265	939642	940964	1322	-	Monocistronic
SAM23877_RS04270	941157	942215	1058	+	Monocistronic
SAM23877_RS04275	942212	943354	1142	-	Monocistronic
SAM23877_RS04280	943532	944095	563	-	Monocistronic
SAM23877_RS04285	944625	945058	433	-	Monocistronic
SAM23877_RS04290*SAM23877_RS04290,SAM23877_RS04295*SAM23877_RS04295*SAM23877_RS04295,SAM23877_RS04300*SAM23877_RS04300	944960	946481	1521	+	Polycistronic
SAM23877_RS04305	946608	947315	707	-	Monocistronic
SAM23877_RS04310	947574	949193	1619	+	Monocistronic
SAM23877_RS04315*SAM23877_RS04315,SAM23877_RS04320*SAM23877_RS04320	949295	951523	2228	+	Polycistronic
SAM23877_RS04325	951701	953427	1726	+	Monocistronic
SAM23877_RS04330	952711	954696	1985	-	Monocistronic
SAM23877_RS04335	954812	956108	1296	+	Monocistronic
SAM23877_RS04340	956312	958467	2155	+	Monocistronic
SAM23877_RS04345	958277	958806	529	-	Monocistronic
SAM23877_RS04350*SAM23877_RS04350,SAM23877_RS04355*SAM23877_RS04355*SAM23877_RS04355,SAM23877_RS04360*SAM23877_RS04360	958901	961780	2879	-	Polycistronic
SAM23877_RS04365	961928	964345	2417	+	Monocistronic
SAM23877_RS04370	964509	966289	1780	+	Monocistronic
SAM23877_RS04375*SAM23877_RS04375,SAM23877_RS04380*SAM23877_RS04380	966303	968194	1891	-	Polycistronic
SAM23877_RS04385	968561	970777	2216	-	Monocistronic
SAM23877_RS04390*SAM23877_RS04390,SAM23877_RS04395*SAM23877_RS04395*SAM23877_RS04395,SAM23877_RS04405*SAM23877_RS04405*SAM23877_RS04405,SAM23877_RS04410*SAM23877_RS04410*SAM23877_RS04410,SAM23877_RS04415*SAM23877_RS04415*SAM23877_RS04415,SAM23877_RS04420*SAM23877_RS04420	970839	978440	7601	-	Polycistronic
SAM23877_RS04400	972247	972603	356	+	Monocistronic
SAM23877_RS04425	978686	979471	785	+	Monocistronic
SAM23877_RS04430*SAM23877_RS04430,SAM23877_RS04435*SAM23877_RS04435	979328	980846	1518	-	Polycistronic
SAM23877_RS04440*SAM23877_RS04440,SAM23877_RS04445*SAM23877_RS04445	980885	982407	1522	-	Polycistronic
SAM23877_RS04450	982536	983722	1186	-	Monocistronic
SAM23877_RS04455	984005	984598	593	-	Monocistronic
SAM23877_RS04460	984754	985395	641	-	Monocistronic
SAM23877_RS04465	985392	986816	1424	-	Monocistronic
SAM23877_RS04470	986813	987568	755	-	Monocistronic
SAM23877_RS04475	987559	989067	1508	-	Monocistronic
SAM23877_RS04480*SAM23877_RS04480,SAM23877_RS04485*SAM23877_RS04485	989354	992634	3280	-	Polycistronic
SAM23877_RS04490	992918	994447	1529	+	Monocistronic
SAM23877_RS04495	994444	995499	1055	+	Monocistronic
SAM23877_RS04500	995492	996523	1031	+	Monocistronic
SAM23877_RS04505	996595	997698	1103	+	Monocistronic
SAM23877_RS04510	997738	998152	414	+	Monocistronic
SAM23877_RS04515	998169	999197	1028	+	Monocistronic
SAM23877_RS04520	999223	1001901	2678	-	Monocistronic
SAM23877_RS04525	1002092	1003144	1052	-	Monocistronic
SAM23877_RS04530	1003278	1003652	374	-	Monocistronic
SAM23877_RS04535	1003731	1004141	410	+	Monocistronic
SAM23877_RS04540	1004436	1005677	1241	+	Monocistronic
SAM23877_RS04545*SAM23877_RS04545,SAM23877_RS04550*SAM23877_RS04550	1005704	1007649	1945	+	Polycistronic
SAM23877_RS04555	1007642	1008089	447	+	Monocistronic
SAM23877_RS04560	1008266	1008910	644	-	Monocistronic
SAM23877_RS04565	1009046	1009807	761	+	Monocistronic
SAM23877_RS04570	1009837	1010685	848	-	Monocistronic
SAM23877_RS04575	1011132	1012136	1004	+	Monocistronic
SAM23877_RS04580	1012301	1012849	548	+	Monocistronic
SAM23877_RS04585	1012869	1013428	559	-	Monocistronic
SAM23877_RS04590	1013469	1015484	2015	-	Monocistronic
SAM23877_RS04595	1015607	1016005	398	-	Monocistronic
SAM23877_RS04600	1016062	1017015	953	-	Monocistronic
SAM23877_RS04605	1017270	1019348	2078	+	Monocistronic
SAM23877_RS04610	1019674	1020495	821	-	Monocistronic
SAM23877_RS04615	1020813	1021301	488	+	Monocistronic
SAM23877_RS04620	1021362	1022017	655	+	Monocistronic
SAM23877_RS04625	1022067	1022786	719	+	Monocistronic
SAM23877_RS04630	1023111	1023695	584	+	Monocistronic
SAM23877_RS04635	1023923	1024891	968	+	Monocistronic
SAM23877_RS04640	1025292	1026035	743	+	Monocistronic
SAM23877_RS04645*SAM23877_RS04645,SAM23877_RS04650*SAM23877_RS04650	1026048	1027365	1317	-	Polycistronic
SAM23877_RS04655	1027453	1027863	410	+	Monocistronic
SAM23877_RS04660*SAM23877_RS04660,SAM23877_RS04665*SAM23877_RS04665*SAM23877_RS04665,SAM23877_RS04670*SAM23877_RS04670	1028096	1032234	4138	+	Polycistronic
SAM23877_RS04675	1031944	1032780	836	-	Monocistronic
SAM23877_RS04680	1032868	1033242	374	-	Monocistronic
SAM23877_RS04685	1033239	1033742	503	-	Monocistronic
SAM23877_RS04690	1034001	1034606	605	+	Monocistronic
SAM23877_RS04695	1034407	1034808	401	-	Monocistronic
SAM23877_RS04700	1035019	1036474	1455	+	Monocistronic
SAM23877_RS04705	1036626	1038857	2231	+	Monocistronic
SAM23877_RS04710	1038958	1042436	3478	-	Monocistronic
SAM23877_RS04715	1042716	1044161	1445	-	Monocistronic
SAM23877_RS04720	1044208	1045647	1439	-	Monocistronic
SAM23877_RS04725	1045707	1046975	1268	-	Monocistronic
SAM23877_RS04730	1047202	1049010	1808	+	Monocistronic
SAM23877_RS04735	1049016	1049648	632	-	Monocistronic
SAM23877_RS04740	1049970	1050612	642	+	Monocistronic
SAM23877_RS04745*SAM23877_RS04745,SAM23877_RS04750*SAM23877_RS04750	1050709	1053905	3196	-	Polycistronic
SAM23877_RS04755*SAM23877_RS04755,SAM23877_RS04760*SAM23877_RS04760	1053902	1056173	2271	-	Polycistronic
SAM23877_RS04765	1056737	1059139	2402	+	Monocistronic
SAM23877_RS04770*SAM23877_RS04770,SAM23877_RS04775*SAM23877_RS04775*SAM23877_RS04775,SAM23877_RS04780*SAM23877_RS04780	1059312	1074601	15289	-	Polycistronic
SAM23877_RS04785*SAM23877_RS04785,SAM23877_RS04790*SAM23877_RS04790*SAM23877_RS04790,SAM23877_RS04795*SAM23877_RS04795*SAM23877_RS04795,SAM23877_RS04800*SAM23877_RS04800	1074634	1079366	4732	-	Polycistronic
SAM23877_RS04805*SAM23877_RS04805,SAM23877_RS04810*SAM23877_RS04810	1079622	1082628	3006	-	Polycistronic
SAM23877_RS04815	1082876	1086814	3938	+	Monocistronic
SAM23877_RS04820	1086985	1088166	1181	-	Monocistronic
SAM23877_RS04825	1088298	1091621	3323	+	Monocistronic
SAM23877_RS04830	1091702	1093412	1710	-	Monocistronic
SAM23877_RS04835	1096136	1096893	757	-	Monocistronic
SAM23877_RS04840	1096890	1097974	1084	-	Monocistronic
SAM23877_RS04845	1098164	1099907	1743	+	Monocistronic
SAM23877_RS04850	1099929	1100633	704	-	Monocistronic
SAM23877_RS04855*SAM23877_RS04855,SAM23877_RS04860*SAM23877_RS04860	1100717	1101307	590	+	Polycistronic
SAM23877_RS04865	1101347	1103824	2477	-	Monocistronic
SAM23877_RS04870	1104277	1106868	2591	-	Monocistronic
SAM23877_RS04875*SAM23877_RS04875,SAM23877_RS04880*SAM23877_RS04880	1106984	1108779	1795	-	Polycistronic
SAM23877_RS04885	1108864	1110183	1319	-	Monocistronic
SAM23877_RS04890	1110486	1111499	1013	+	Monocistronic
SAM23877_RS04895	1111581	1112612	1031	+	Monocistronic
SAM23877_RS04900	1112900	1113817	917	-	Monocistronic
SAM23877_RS04905	1113945	1114946	1001	+	Monocistronic
SAM23877_RS04910	1114943	1115905	962	+	Monocistronic
SAM23877_RS04915*SAM23877_RS04915,SAM23877_RS04920*SAM23877_RS04920*SAM23877_RS04920,SAM23877_RS04925*SAM23877_RS04925	1115929	1119036	3107	+	Polycistronic
SAM23877_RS04930	1119475	1120446	971	+	Monocistronic
SAM23877_RS04935	1120443	1121195	752	+	Monocistronic
SAM23877_RS04940	1121192	1121989	797	+	Monocistronic
SAM23877_RS04945*SAM23877_RS04950	1121986	1123391	1405	+	Polycistronic
SAM23877_RS04955	1123559	1124773	1214	+	Monocistronic
SAM23877_RS04960	1124805	1125845	1040	+	Monocistronic
SAM23877_RS04965	1125879	1126745	866	+	Monocistronic
SAM23877_RS04970	1126782	1127324	542	+	Monocistronic
SAM23877_RS04975	1127483	1128892	1409	+	Monocistronic
SAM23877_RS04980	1128935	1130905	1970	-	Monocistronic
SAM23877_RS04985	1131015	1131815	800	-	Monocistronic
SAM23877_RS04990	1131870	1132349	479	-	Monocistronic
SAM23877_RS04995*SAM23877_RS04995,SAM23877_RS05000*SAM23877_RS05000	1132418	1134671	2253	-	Polycistronic
SAM23877_RS05005	1134687	1135521	834	-	Monocistronic
SAM23877_RS05010	1135576	1136838	1262	+	Monocistronic
SAM23877_RS05015	1136673	1138205	1532	-	Monocistronic
SAM23877_RS05020*SAM23877_RS05020,SAM23877_RS05025*SAM23877_RS05025*SAM23877_RS05025,SAM23877_RS05030*SAM23877_RS05030*SAM23877_RS05030,SAM23877_RS05035*SAM23877_RS05035	1138437	1143334	4897	+	Polycistronic
SAM23877_RS05040	1143127	1145508	2381	-	Monocistronic
SAM23877_RS05045	1145780	1146718	938	+	Monocistronic
SAM23877_RS05050	1146734	1147360	626	+	Monocistronic
SAM23877_RS05055	1147241	1148365	1124	-	Monocistronic
SAM23877_RS05060*SAM23877_RS05060,SAM23877_RS05065*SAM23877_RS05065	1148615	1149973	1358	+	Polycistronic
SAM23877_RS05070	1150048	1150332	284	-	Monocistronic
SAM23877_RS05075	1150524	1150922	398	+	Monocistronic
SAM23877_RS05080	1150963	1152198	1235	-	Monocistronic
SAM23877_RS05085	1152195	1152866	671	-	Monocistronic
SAM23877_RS05090	1152960	1154123	1163	+	Monocistronic
SAM23877_RS05095	1154084	1154944	860	-	Monocistronic
SAM23877_RS05100	1154991	1155872	881	-	Monocistronic
SAM23877_RS05105	1156002	1156781	779	+	Monocistronic
SAM23877_RS05110	1156959	1157936	977	-	Monocistronic
SAM23877_RS05115	1158124	1158369	245	+	Monocistronic
SAM23877_RS05120	1158447	1160711	2264	+	Monocistronic
SAM23877_RS05125	1161053	1161766	713	+	Monocistronic
SAM23877_RS05130	1161743	1162231	488	-	Monocistronic
SAM23877_RS05135	1162398	1163156	758	-	Monocistronic
SAM23877_RS05140	1163150	1164079	929	-	Monocistronic
SAM23877_RS05145	1164076	1165191	1115	-	Monocistronic
SAM23877_RS05150	1165397	1165990	593	+	Monocistronic
SAM23877_RS05155	1166115	1167182	1067	+	Monocistronic
SAM23877_RS05160	1167533	1168735	1202	+	Monocistronic
SAM23877_RS05165	1168790	1171060	2270	-	Monocistronic
SAM23877_RS05170*SAM23877_RS05170,SAM23877_RS05175*SAM23877_RS05175*SAM23877_RS05175,SAM23877_RS05180*SAM23877_RS05180	1171345	1174429	3084	+	Polycistronic
SAM23877_RS05185	1174470	1175849	1379	+	Monocistronic
SAM23877_RS05190	1175917	1177158	1241	-	Monocistronic
SAM23877_RS05195	1177323	1178495	1172	+	Monocistronic
SAM23877_RS05200*SAM23877_RS05200,SAM23877_RS05205*SAM23877_RS05205	1178581	1179697	1116	+	Polycistronic
SAM23877_RS05210	1179626	1180291	665	-	Monocistronic
SAM23877_RS05215	1180597	1181820	1223	-	Monocistronic
SAM23877_RS05220	1181959	1182660	701	-	Monocistronic
SAM23877_RS05225	1182930	1183382	452	+	Monocistronic
SAM23877_RS05230	1183079	1184797	1718	-	Monocistronic
SAM23877_RS05235*SAM23877_RS05235,SAM23877_RS05240*SAM23877_RS05240	1184828	1186533	1705	+	Polycistronic
SAM23877_RS05245*SAM23877_RS05245,SAM23877_RS05250*SAM23877_RS05250	1186425	1187825	1400	-	Polycistronic
SAM23877_RS05255	1188026	1189082	1056	-	Monocistronic
SAM23877_RS05260*SAM23877_RS05260,SAM23877_RS05265*SAM23877_RS05265	1189150	1191362	2212	+	Polycistronic
SAM23877_RS05270	1191161	1192459	1298	-	Monocistronic
SAM23877_RS05275*SAM23877_RS05275,SAM23877_RS05280*SAM23877_RS05280	1192615	1194567	1952	-	Polycistronic
SAM23877_RS05285	1194644	1195153	509	-	Monocistronic
SAM23877_RS05290	1195300	1195647	347	-	Monocistronic
SAM23877_RS05295	1195884	1197096	1212	+	Monocistronic
SAM23877_RS05300	1196691	1197269	578	-	Monocistronic
SAM23877_RS05305	1197344	1198423	1079	-	Monocistronic
SAM23877_RS05310*SAM23877_RS05310,SAM23877_RS05315*SAM23877_RS05315	1198420	1200647	2227	-	Polycistronic
SAM23877_RS05320	1200787	1201585	798	+	Monocistronic
SAM23877_RS05325	1201412	1202085	673	-	Monocistronic
SAM23877_RS05330*SAM23877_RS05330,SAM23877_RS05335*SAM23877_RS05335	1202167	1203427	1260	+	Polycistronic
SAM23877_RS05340	1203650	1204207	557	-	Monocistronic
SAM23877_RS05345	1204204	1205892	1688	-	Monocistronic
SAM23877_RS05350	1206079	1206687	608	+	Monocistronic
SAM23877_RS05355*SAM23877_RS05355,SAM23877_RS05360*SAM23877_RS05360	1206807	1208477	1670	+	Polycistronic
SAM23877_RS05365	1208944	1209754	810	+	Monocistronic
SAM23877_RS05370	1209594	1211135	1541	-	Monocistronic
SAM23877_RS05375	1211300	1211997	697	+	Monocistronic
SAM23877_RS05380	1212014	1212469	455	-	Monocistronic
SAM23877_RS05385	1212651	1214036	1385	+	Monocistronic
SAM23877_RS05390	1213996	1214466	470	-	Monocistronic
SAM23877_RS05395	1214577	1215656	1079	+	Monocistronic
SAM23877_RS05400	1215877	1216680	803	+	Monocistronic
SAM23877_RS05405	1216713	1217465	752	-	Monocistronic
SAM23877_RS05410*SAM23877_RS05410,SAM23877_RS05415*SAM23877_RS05415*SAM23877_RS05415,SAM23877_RS05420*SAM23877_RS05420	1217569	1221254	3685	+	Polycistronic
SAM23877_RS05425*SAM23877_RS05425,SAM23877_RS05430*SAM23877_RS05430	1221251	1223314	2063	+	Polycistronic
SAM23877_RS05435	1223418	1224452	1034	-	Monocistronic
SAM23877_RS05440	1224619	1226139	1520	-	Monocistronic
SAM23877_RS05445	1226343	1226819	476	+	Monocistronic
SAM23877_RS05450	1226848	1227543	695	+	Monocistronic
SAM23877_RS05455	1227646	1230474	2828	+	Monocistronic
SAM23877_RS05460	1230623	1232229	1606	+	Monocistronic
SAM23877_RS05465	1231404	1232249	845	-	Monocistronic
SAM23877_RS05470	1232423	1233232	809	+	Monocistronic
SAM23877_RS05475	1232992	1233378	386	-	Monocistronic
SAM23877_RS05480	1233544	1234683	1139	-	Monocistronic
SAM23877_RS05485	1234868	1235722	854	+	Monocistronic
SAM23877_RS05490	1235750	1236712	962	+	Monocistronic
SAM23877_RS05495	1236748	1237515	767	+	Monocistronic
SAM23877_RS05500	1237835	1238965	1130	-	Monocistronic
SAM23877_RS05505	1238958	1241108	2150	-	Monocistronic
SAM23877_RS05510	1241105	1242097	992	-	Monocistronic
SAM23877_RS05515	1242094	1242865	771	-	Monocistronic
SAM23877_RS05520	1242918	1243550	632	+	Monocistronic
SAM23877_RS05525	1243433	1244516	1083	-	Monocistronic
SAM23877_RS05530	1244513	1246159	1646	-	Monocistronic
SAM23877_RS05535	1246469	1247455	986	+	Monocistronic
SAM23877_RS05540*SAM23877_RS05540,SAM23877_RS05545*SAM23877_RS05545	1247452	1249501	2049	+	Polycistronic
SAM23877_RS05550*SAM23877_RS05550,SAM23877_RS05555*SAM23877_RS05555	1249624	1252334	2710	-	Polycistronic
SAM23877_RS05560	1252483	1253562	1079	+	Monocistronic
SAM23877_RS05565	1253575	1254327	752	-	Monocistronic
SAM23877_RS05570	1254485	1256287	1802	-	Monocistronic
SAM23877_RS05575	1256459	1256924	465	+	Monocistronic
SAM23877_RS05580	1256869	1257705	836	-	Monocistronic
SAM23877_RS05585	1257872	1259798	1926	+	Monocistronic
SAM23877_RS05590	1259795	1261576	1781	+	Monocistronic
SAM23877_RS05595*SAM23877_RS05595,SAM23877_RS05600*SAM23877_RS05600	1261771	1263006	1235	+	Polycistronic
SAM23877_RS05605	1262917	1263802	885	-	Monocistronic
SAM23877_RS05610*SAM23877_RS05610,SAM23877_RS05615*SAM23877_RS05615	1263888	1267287	3399	+	Polycistronic
SAM23877_RS05620*SAM23877_RS05620,SAM23877_RS05625*SAM23877_RS05625*SAM23877_RS05625,SAM23877_RS05635*SAM23877_RS05635*SAM23877_RS05635,SAM23877_RS05640*SAM23877_RS05640*SAM23877_RS05640,SAM23877_RS05645*SAM23877_RS05645	1267249	1270969	3720	-	Polycistronic
SAM23877_RS05630	1268975	1269442	467	+	Monocistronic
SAM23877_RS05650*SAM23877_RS05650,SAM23877_RS05655*SAM23877_RS05655	1270966	1274366	3400	-	Polycistronic
SAM23877_RS05660	1274519	1275118	599	+	Monocistronic
SAM23877_RS05665	1275123	1275878	755	-	Monocistronic
SAM23877_RS05670	1276004	1276528	524	+	Monocistronic
SAM23877_RS05675	1276454	1277432	978	-	Monocistronic
SAM23877_RS05680	1277465	1277844	379	+	Monocistronic
SAM23877_RS05685	1277919	1278956	1037	+	Monocistronic
SAM23877_RS05690	1279119	1280513	1394	+	Monocistronic
SAM23877_RS05695	1279775	1280931	1156	-	Monocistronic
SAM23877_RS05700	1281232	1283925	2693	+	Monocistronic
SAM23877_RS05705	1283922	1285208	1286	+	Monocistronic
SAM23877_RS05710	1285412	1286575	1163	-	Monocistronic
SAM23877_RS05715	1286741	1288370	1629	+	Monocistronic
SAM23877_RS05720*SAM23877_RS05720,SAM23877_RS05725*SAM23877_RS05725	1288512	1289980	1468	+	Polycistronic
SAM23877_RS05730*SAM23877_RS05730,SAM23877_RS05735*SAM23877_RS05735*SAM23877_RS05735,SAM23877_RS05740*SAM23877_RS05740	1290077	1294620	4543	+	Polycistronic
SAM23877_RS05745	1293851	1294891	1040	-	Monocistronic
SAM23877_RS05750	1295240	1296325	1085	+	Monocistronic
SAM23877_RS05755*SAM23877_RS05755,SAM23877_RS05760*SAM23877_RS05760	1296702	1298091	1389	+	Polycistronic
SAM23877_RS05765	1298088	1298807	719	+	Monocistronic
SAM23877_RS05770	1298964	1300023	1059	+	Monocistronic
SAM23877_RS05775	1300240	1301379	1139	+	Monocistronic
SAM23877_RS05780	1301560	1302654	1094	+	Monocistronic
SAM23877_RS05785	1302790	1303670	880	+	Monocistronic
SAM23877_RS05790	1303232	1304824	1592	-	Monocistronic
SAM23877_RS05795	1304952	1305425	473	-	Monocistronic
SAM23877_RS05800	1305546	1306126	580	+	Monocistronic
SAM23877_RS05805*SAM23877_RS05805,SAM23877_RS05810*SAM23877_RS05810	1305728	1307190	1462	-	Polycistronic
SAM23877_RS05815	1307363	1308451	1088	-	Monocistronic
SAM23877_RS05820	1308448	1309629	1181	-	Monocistronic
SAM23877_RS05825*SAM23877_RS05825,SAM23877_RS05830*SAM23877_RS05830	1309626	1311277	1651	-	Polycistronic
SAM23877_RS05835	1311355	1312389	1034	+	Monocistronic
SAM23877_RS05840	1313018	1314556	1538	+	Monocistronic
SAM23877_RS05845	1314553	1315027	474	+	Monocistronic
SAM23877_RS05850	1315131	1316516	1385	+	Monocistronic
SAM23877_RS05855*SAM23877_RS05855,SAM23877_RS05860*SAM23877_RS05860	1316542	1318307	1765	+	Polycistronic
SAM23877_RS05865	1318495	1319981	1486	-	Monocistronic
SAM23877_RS05870	1319868	1320547	679	+	Monocistronic
SAM23877_RS05875	1320646	1321179	533	-	Monocistronic
SAM23877_RS05880*SAM23877_RS05880,SAM23877_RS05885*SAM23877_RS05885	1321274	1323429	2155	+	Polycistronic
SAM23877_RS05890	1323503	1324589	1086	+	Monocistronic
SAM23877_RS05895	1324700	1326643	1943	+	Monocistronic
SAM23877_RS05900*SAM23877_RS05900,SAM23877_RS05905*SAM23877_RS05905	1326036	1328980	2944	-	Polycistronic
SAM23877_RS05910*SAM23877_RS05910,SAM23877_RS05915*SAM23877_RS05915	1329000	1330120	1120	-	Polycistronic
SAM23877_RS05920	1330198	1330701	503	+	Monocistronic
SAM23877_RS05925	1330797	1331675	878	+	Monocistronic
SAM23877_RS05930	1331672	1332892	1220	+	Monocistronic
SAM23877_RS05935	1332883	1333420	537	-	Monocistronic
SAM23877_RS05940	1333508	1335022	1514	+	Monocistronic
SAM23877_RS05945	1335048	1335767	719	-	Monocistronic
SAM23877_RS05950	1335789	1336781	992	-	Monocistronic
SAM23877_RS05955	1336955	1337299	344	-	Monocistronic
SAM23877_RS05960	1337323	1338312	989	-	Monocistronic
SAM23877_RS05965	1338401	1338883	482	+	Monocistronic
SAM23877_RS05970	1338985	1341273	2288	+	Monocistronic
SAM23877_RS05975	1341449	1342465	1016	+	Monocistronic
SAM23877_RS05980*SAM23877_RS05980,SAM23877_RS05985*SAM23877_RS05985	1342488	1344349	1861	+	Polycistronic
SAM23877_RS05990*SAM23877_RS05990,SAM23877_RS05995*SAM23877_RS05995	1343778	1346895	3117	-	Polycistronic
SAM23877_RS06000*SAM23877_RS06000,SAM23877_RS06005*SAM23877_RS06005*SAM23877_RS06005,SAM23877_RS06010*SAM23877_RS06010	1346892	1350065	3173	-	Polycistronic
SAM23877_RS06015*SAM23877_RS06015,SAM23877_RS06020*SAM23877_RS06020	1350058	1350811	753	-	Polycistronic
SAM23877_RS06025	1350852	1351505	653	-	Monocistronic
SAM23877_RS06030	1351612	1352604	992	+	Monocistronic
SAM23877_RS06035	1352745	1353026	281	-	Monocistronic
SAM23877_RS06040	1353119	1353565	446	+	Monocistronic
SAM23877_RS06045*SAM23877_RS06045,SAM23877_RS06050*SAM23877_RS06050	1353604	1354599	995	+	Polycistronic
SAM23877_RS06055	1354839	1355571	732	+	Monocistronic
SAM23877_RS06060	1355793	1356361	568	-	Monocistronic
SAM23877_RS06065*SAM23877_RS06065,SAM23877_RS06070*SAM23877_RS06070	1356433	1357765	1332	+	Polycistronic
SAM23877_RS06075	1357654	1358781	1127	-	Monocistronic
SAM23877_RS06080	1358933	1360195	1262	+	Monocistronic
SAM23877_RS06085*SAM23877_RS06085,SAM23877_RS06090*SAM23877_RS06090	1360188	1362192	2004	+	Polycistronic
SAM23877_RS06095	1362475	1363313	838	+	Monocistronic
SAM23877_RS06100	1363390	1363816	426	+	Monocistronic
SAM23877_RS06105	1363805	1363990	185	-	Monocistronic
SAM23877_RS06110	1364008	1365354	1346	+	Monocistronic
SAM23877_RS06115	1365351	1366364	1013	+	Monocistronic
SAM23877_RS06120	1366555	1367334	779	+	Monocistronic
SAM23877_RS06125	1367438	1368880	1442	+	Monocistronic
SAM23877_RS06130	1368955	1369428	473	+	Monocistronic
SAM23877_RS06135	1369432	1369876	444	-	Monocistronic
SAM23877_RS06140*SAM23877_RS06140,SAM23877_RS06145*SAM23877_RS06145	1369935	1371583	1648	-	Polycistronic
SAM23877_RS06150*SAM23877_RS06150,SAM23877_RS06155*SAM23877_RS06155*SAM23877_RS06155,SAM23877_RS06160*SAM23877_RS06160	1371691	1374779	3088	+	Polycistronic
SAM23877_RS06165	1374952	1375845	893	-	Monocistronic
SAM23877_RS06170	1375955	1376842	887	-	Monocistronic
SAM23877_RS06175	1377031	1377909	878	+	Monocistronic
SAM23877_RS06180	1377861	1378730	869	-	Monocistronic
SAM23877_RS06185	1379097	1379723	626	+	Monocistronic
SAM23877_RS06190	1379773	1381530	1757	+	Monocistronic
SAM23877_RS06195	1381755	1382204	449	+	Monocistronic
SAM23877_RS06200	1382257	1382976	719	+	Monocistronic
SAM23877_RS06205	1383067	1384632	1565	+	Monocistronic
SAM23877_RS06210	1384748	1385617	869	+	Monocistronic
SAM23877_RS06215	1385678	1386919	1241	-	Monocistronic
SAM23877_RS06220	1386996	1388318	1322	-	Monocistronic
SAM23877_RS06225	1388315	1388878	563	-	Monocistronic
SAM23877_RS06230	1388871	1389338	467	-	Monocistronic
SAM23877_RS06235	1389381	1390658	1277	-	Monocistronic
SAM23877_RS06240	1390655	1391773	1118	-	Monocistronic
SAM23877_RS06245	1391824	1392957	1133	-	Monocistronic
SAM23877_RS06250	1393110	1394072	962	-	Monocistronic
SAM23877_RS06255	1394056	1394562	506	-	Monocistronic
SAM23877_RS06260	1394826	1396208	1382	+	Monocistronic
SAM23877_RS06265*SAM23877_RS06265,SAM23877_RS06270*SAM23877_RS06270	1396349	1399993	3644	+	Polycistronic
SAM23877_RS06275	1399558	1400781	1223	-	Monocistronic
SAM23877_RS06280	1400842	1401345	503	+	Monocistronic
SAM23877_RS06285	1401424	1403351	1927	+	Monocistronic
SAM23877_RS06290	1403088	1403965	877	-	Monocistronic
SAM23877_RS06295	1404076	1404591	515	-	Monocistronic
SAM23877_RS06300	1404613	1405089	476	-	Monocistronic
SAM23877_RS06305	1405211	1405657	446	+	Monocistronic
SAM23877_RS06310	1405418	1408667	3249	-	Monocistronic
SAM23877_RS06315	1408664	1409827	1163	-	Monocistronic
SAM23877_RS06320*SAM23877_RS06320,SAM23877_RS06325*SAM23877_RS06325	1409944	1411493	1549	-	Polycistronic
SAM23877_RS06330	1411679	1412109	430	+	Monocistronic
SAM23877_RS06335	1412225	1412416	191	+	Monocistronic
SAM23877_RS06340	1412453	1413010	557	-	Monocistronic
SAM23877_RS06345	1413054	1413647	593	-	Monocistronic
SAM23877_RS06350	1413841	1414644	803	-	Monocistronic
SAM23877_RS06355	1414752	1415384	632	+	Monocistronic
SAM23877_RS06360	1415213	1416026	813	-	Monocistronic
SAM23877_RS06365	1416065	1416502	437	-	Monocistronic
SAM23877_RS06370	1416656	1417678	1022	+	Monocistronic
SAM23877_RS06375	1417696	1418541	845	-	Monocistronic
SAM23877_RS06380	1418770	1420228	1458	-	Monocistronic
SAM23877_RS06385	1420318	1421040	722	-	Monocistronic
SAM23877_RS06390	1421090	1422018	928	+	Monocistronic
SAM23877_RS06395	1422081	1422998	917	+	Monocistronic
SAM23877_RS06400	1423337	1424086	749	-	Monocistronic
SAM23877_RS06405	1424264	1425838	1574	+	Monocistronic
SAM23877_RS06410*SAM23877_RS06410,SAM23877_RS06415*SAM23877_RS06415	1425724	1427862	2138	-	Polycistronic
SAM23877_RS06420	1427958	1428566	608	+	Monocistronic
SAM23877_RS06425	1428610	1429157	547	+	Monocistronic
SAM23877_RS06430	1429274	1429732	458	+	Monocistronic
SAM23877_RS06435*SAM23877_RS06435,SAM23877_RS06440*SAM23877_RS06440*SAM23877_RS06440,SAM23877_RS06445*SAM23877_RS06445	1429736	1432894	3158	-	Polycistronic
SAM23877_RS06450	1433051	1433845	794	-	Monocistronic
SAM23877_RS06455	1433867	1434690	823	-	Monocistronic
SAM23877_RS06460	1434900	1435709	809	+	Monocistronic
SAM23877_RS06465	1435556	1436113	557	-	Monocistronic
SAM23877_RS06470	1436110	1437059	949	-	Monocistronic
SAM23877_RS06475	1436994	1437557	563	+	Monocistronic
SAM23877_RS06480	1437554	1438496	942	+	Monocistronic
SAM23877_RS06485	1438057	1438959	902	-	Monocistronic
SAM23877_RS06490	1439035	1440006	971	+	Monocistronic
SAM23877_RS06495	1440212	1441549	1337	-	Monocistronic
SAM23877_RS06500	1441582	1442271	689	+	Monocistronic
SAM23877_RS06505	1442435	1443551	1116	-	Monocistronic
SAM23877_RS06510	1443586	1444590	1004	-	Monocistronic
SAM23877_RS06515	1444616	1445240	624	-	Monocistronic
SAM23877_RS06520*SAM23877_RS06520,SAM23877_RS06525*SAM23877_RS06525	1445698	1446399	701	-	Polycistronic
SAM23877_RS06530	1446526	1447335	809	+	Monocistronic
SAM23877_RS06535*SAM23877_RS06535,SAM23877_RS06540*SAM23877_RS06540	1447125	1449944	2819	-	Polycistronic
SAM23877_RS06545*SAM23877_RS06545,SAM23877_RS06550*SAM23877_RS06550*SAM23877_RS06550,SAM23877_RS06555*SAM23877_RS06555	1450363	1452279	1916	+	Polycistronic
SAM23877_RS06560	1452315	1453235	920	+	Monocistronic
SAM23877_RS06565	1453232	1454119	887	+	Monocistronic
SAM23877_RS06570*SAM23877_RS06570,SAM23877_RS06575*SAM23877_RS06575	1454116	1455656	1540	+	Polycistronic
SAM23877_RS06580	1455718	1458884	3166	-	Monocistronic
SAM23877_RS06590*SAM23877_RS06590,SAM23877_RS06595*SAM23877_RS06595*SAM23877_RS06595,SAM23877_RS06600*SAM23877_RS06600*SAM23877_RS06600,SAM23877_RS06605*SAM23877_RS06605*SAM23877_RS06605,SAM23877_RS06610*SAM23877_RS06610*SAM23877_RS06610,SAM23877_RS06615*SAM23877_RS06615*SAM23877_RS06615,SAM23877_RS06620*SAM23877_RS06620	1458953	1465341	6388	-	Polycistronic
SAM23877_RS06585	1459016	1459393	377	+	Monocistronic
SAM23877_RS06625*SAM23877_RS06625,SAM23877_RS06630*SAM23877_RS06630*SAM23877_RS06630,SAM23877_RS06635*SAM23877_RS06635	1465338	1469578	4240	-	Polycistronic
SAM23877_RS06640	1469670	1469786	116	-	Monocistronic
SAM23877_RS06645	1469866	1473014	3148	-	Monocistronic
SAM23877_RS06650	1473291	1474823	1532	-	Monocistronic
SAM23877_RS06655*SAM23877_RS06655,SAM23877_RS06660*SAM23877_RS06660	1475183	1477565	2382	+	Polycistronic
SAM23877_RS06665*SAM23877_RS06665,SAM23877_RS06670*SAM23877_RS06670	1477634	1480624	2990	-	Polycistronic
SAM23877_RS06675	1480838	1483198	2360	+	Monocistronic
SAM23877_RS06680	1483216	1483752	536	-	Monocistronic
SAM23877_RS06685	1483799	1484608	809	-	Monocistronic
SAM23877_RS06690	1484760	1486391	1631	+	Monocistronic
SAM23877_RS06695*SAM23877_RS06695,SAM23877_RS06700*SAM23877_RS06700	1486894	1489471	2577	+	Polycistronic
SAM23877_RS06705*SAM23877_RS06705,SAM23877_RS06710*SAM23877_RS06710*SAM23877_RS06710,SAM23877_RS06715*SAM23877_RS06715	1489466	1491050	1584	-	Polycistronic
SAM23877_RS06720	1491047	1493999	2952	-	Monocistronic
SAM23877_RS06725	1494273	1495011	738	+	Monocistronic
SAM23877_RS06730	1495138	1499802	4664	-	Monocistronic
SAM23877_RS06735	1499822	1501013	1191	-	Monocistronic
SAM23877_RS06740	1501070	1502613	1543	-	Monocistronic
SAM23877_RS06745	1502943	1503638	695	-	Monocistronic
SAM23877_RS06750	1503768	1505090	1322	+	Monocistronic
SAM23877_RS06755	1505288	1506085	797	+	Monocistronic
SAM23877_RS06760	1506242	1507399	1157	-	Monocistronic
SAM23877_RS06765	1507396	1508523	1127	-	Monocistronic
SAM23877_RS06770*SAM23877_RS06770,SAM23877_RS06775*SAM23877_RS06775	1508552	1511079	2527	-	Polycistronic
SAM23877_RS06780	1511301	1511532	231	+	Monocistronic
SAM23877_RS06785	1511555	1513474	1919	+	Monocistronic
SAM23877_RS06790	1513632	1515134	1502	-	Monocistronic
SAM23877_RS06795	1515236	1515898	662	+	Monocistronic
SAM23877_RS06800*SAM23877_RS06800,SAM23877_RS06805*SAM23877_RS06805	1515895	1518092	2197	+	Polycistronic
SAM23877_RS06810	1518124	1518767	643	+	Monocistronic
SAM23877_RS06815*SAM23877_RS06815,SAM23877_RS06820*SAM23877_RS06820*SAM23877_RS06820,SAM23877_RS06825*SAM23877_RS06825	1518751	1522733	3982	-	Polycistronic
SAM23877_RS06830	1522869	1523484	615	-	Monocistronic
SAM23877_RS06835*SAM23877_RS06835,SAM23877_RS06840*SAM23877_RS06840	1523535	1524643	1108	+	Polycistronic
SAM23877_RS06845	1524316	1525878	1562	-	Monocistronic
SAM23877_RS06850	1526104	1527375	1271	+	Monocistronic
SAM23877_RS06855*SAM23877_RS06855,SAM23877_RS06860*SAM23877_RS06860	1527416	1529932	2516	-	Polycistronic
SAM23877_RS06865	1530768	1531460	692	+	Monocistronic
SAM23877_RS06870	1531694	1533834	2140	+	Monocistronic
SAM23877_RS06875	1533576	1534730	1154	-	Monocistronic
SAM23877_RS06880	1534727	1536187	1460	-	Monocistronic
SAM23877_RS06885*SAM23877_RS06885,SAM23877_RS06890*SAM23877_RS06890*SAM23877_RS06890,SAM23877_RS06895*SAM23877_RS06895*SAM23877_RS06895,SAM23877_RS06900*SAM23877_RS06900*SAM23877_RS06900,SAM23877_RS06905*SAM23877_RS06905	1536263	1539759	3496	-	Polycistronic
SAM23877_RS06910	1539756	1540400	644	-	Monocistronic
SAM23877_RS06915	1540397	1541294	897	-	Monocistronic
SAM23877_RS06920	1541513	1543894	2381	+	Monocistronic
SAM23877_RS06925	1544042	1544542	500	+	Monocistronic
SAM23877_RS06930	1544974	1545301	327	+	Monocistronic
SAM23877_RS06935	1545539	1546732	1193	-	Monocistronic
SAM23877_RS06940	1546874	1548085	1211	+	Monocistronic
SAM23877_RS06945	1548045	1548512	467	-	Monocistronic
SAM23877_RS06950	1548678	1550159	1481	+	Monocistronic
SAM23877_RS06955	1550141	1551331	1190	-	Monocistronic
SAM23877_RS06960	1551449	1552144	695	+	Monocistronic
SAM23877_RS06965	1552243	1553172	929	+	Monocistronic
SAM23877_RS06970	1553224	1554936	1712	-	Monocistronic
SAM23877_RS06975	1554992	1555780	788	-	Monocistronic
SAM23877_RS06980*SAM23877_RS06980,SAM23877_RS06985*SAM23877_RS06985*SAM23877_RS06985,SAM23877_RS06990*SAM23877_RS06990	1556320	1559697	3377	-	Polycistronic
SAM23877_RS06995*SAM23877_RS06995,SAM23877_RS07000*SAM23877_RS07000*SAM23877_RS07000,SAM23877_RS07005*SAM23877_RS07005*SAM23877_RS07005,SAM23877_RS07010*SAM23877_RS07010*SAM23877_RS07010,SAM23877_RS07015*SAM23877_RS07015*SAM23877_RS07015,SAM23877_RS07020*SAM23877_RS07020	1560211	1566615	6404	-	Polycistronic
SAM23877_RS07025	1566864	1567477	613	+	Monocistronic
SAM23877_RS07030	1567740	1569890	2150	-	Monocistronic
SAM23877_RS07035	1570438	1571792	1354	-	Monocistronic
SAM23877_RS07040*SAM23877_RS07040,SAM23877_RS07045*SAM23877_RS07045*SAM23877_RS07045,SAM23877_RS07050*SAM23877_RS07050*SAM23877_RS07050,SAM23877_RS07055*SAM23877_RS07055	1571887	1574631	2744	-	Polycistronic
SAM23877_RS07060	1574749	1575603	854	-	Monocistronic
SAM23877_RS07065*SAM23877_RS07065,SAM23877_RS07070*SAM23877_RS07070	1575600	1580095	4495	-	Polycistronic
SAM23877_RS07075	1580088	1581245	1157	-	Monocistronic
SAM23877_RS07080	1581242	1581808	566	-	Monocistronic
SAM23877_RS07085*SAM23877_RS07085,SAM23877_RS07090*SAM23877_RS07090*SAM23877_RS07090,SAM23877_RS07095*SAM23877_RS07095	1581805	1584861	3056	-	Polycistronic
SAM23877_RS07100	1585046	1585606	560	+	Monocistronic
SAM23877_RS07105*SAM23877_RS07105,SAM23877_RS07110*SAM23877_RS07110*SAM23877_RS07110,SAM23877_RS07115*SAM23877_RS07115	1585768	1587961	2193	-	Polycistronic
SAM23877_RS07120	1588054	1589120	1066	-	Monocistronic
SAM23877_RS07125	1589186	1590286	1100	-	Monocistronic
SAM23877_RS07130	1590283	1590801	518	-	Monocistronic
SAM23877_RS07135	1590798	1592078	1280	-	Monocistronic
SAM23877_RS07140	1592188	1593027	839	-	Monocistronic
SAM23877_RS07145*SAM23877_RS07145,SAM23877_RS07150*SAM23877_RS07150	1593008	1595366	2358	-	Polycistronic
SAM23877_RS07155*SAM23877_RS07160*SAM23877_RS07160,SAM23877_RS07165*SAM23877_RS07165	1595363	1598885	3522	-	Polycistronic
SAM23877_RS07170	1599026	1601202	2176	+	Monocistronic
SAM23877_RS07175*SAM23877_RS07175,SAM23877_RS07180*SAM23877_RS07180*SAM23877_RS07180,SAM23877_RS07185*SAM23877_RS07185*SAM23877_RS07185,SAM23877_RS07190*SAM23877_RS07190*SAM23877_RS07190,SAM23877_RS07195*SAM23877_RS07195	1601232	1606481	5249	-	Polycistronic
SAM23877_RS07200*SAM23877_RS07200,SAM23877_RS07205*SAM23877_RS07205	1606550	1608813	2263	+	Polycistronic
SAM23877_RS07210	1608873	1611482	2609	-	Monocistronic
SAM23877_RS07215	1611612	1612160	548	-	Monocistronic
SAM23877_RS07220*SAM23877_RS07220,SAM23877_RS07225*SAM23877_RS07225*SAM23877_RS07225,SAM23877_RS07230*SAM23877_RS07230*SAM23877_RS07230,SAM23877_RS07235*SAM23877_RS07235*SAM23877_RS07235,SAM23877_RS07240*SAM23877_RS07240	1612157	1617618	5461	-	Polycistronic
SAM23877_RS07245	1617637	1618340	703	-	Monocistronic
SAM23877_RS07250*SAM23877_RS07250,SAM23877_RS07255*SAM23877_RS07255*SAM23877_RS07255,SAM23877_RS07260*SAM23877_RS07260*SAM23877_RS07260,SAM23877_RS07265*SAM23877_RS07265	1618430	1621429	2999	-	Polycistronic
SAM23877_RS07270	1622039	1623202	1163	-	Monocistronic
SAM23877_RS07275	1623199	1624131	932	-	Monocistronic
SAM23877_RS07280	1624128	1624796	668	-	Monocistronic
SAM23877_RS07285	1624973	1627255	2282	+	Monocistronic
SAM23877_RS07290	1627406	1629490	2084	+	Monocistronic
SAM23877_RS07295	1629123	1629711	588	-	Monocistronic
SAM23877_RS07300	1629816	1631874	2058	-	Monocistronic
SAM23877_RS07305	1631909	1633240	1331	-	Monocistronic
SAM23877_RS07310	1633237	1633847	610	-	Monocistronic
SAM23877_RS07315	1633920	1635293	1373	+	Monocistronic
SAM23877_RS07320	1634745	1634819	74	-	Monocistronic
SAM23877_RS07325	1634859	1635305	446	-	Monocistronic
SAM23877_RS07330	1635346	1638081	2735	-	Monocistronic
SAM23877_RS07335*SAM23877_RS07335,SAM23877_RS07340*SAM23877_RS07340	1638193	1639695	1502	-	Polycistronic
SAM23877_RS07345*SAM23877_RS07350	1639692	1641982	2290	-	Polycistronic
SAM23877_RS07355*SAM23877_RS07355,SAM23877_RS07360*SAM23877_RS07360	1642386	1642995	609	-	Polycistronic
SAM23877_RS07365	1643136	1643674	538	+	Monocistronic
SAM23877_RS07370	1644077	1645079	1002	+	Monocistronic
SAM23877_RS07375*SAM23877_RS07375,SAM23877_RS07380*SAM23877_RS07380	1644576	1645644	1068	-	Polycistronic
SAM23877_RS07390*SAM23877_RS07390,SAM23877_RS07395*SAM23877_RS07395	1645668	1648063	2395	-	Polycistronic
SAM23877_RS07385	1645743	1646382	639	+	Monocistronic
SAM23877_RS07400	1648060	1649112	1052	-	Monocistronic
SAM23877_RS07405	1649290	1649362	72	+	Monocistronic
SAM23877_RS07410*SAM23877_RS07410,SAM23877_RS07415*SAM23877_RS07415	1649400	1649546	146	+	Polycistronic
SAM23877_RS07420*SAM23877_RS07420,SAM23877_RS07425*SAM23877_RS07425	1649596	1649752	156	+	Polycistronic
SAM23877_RS07430	1649800	1650168	368	-	Monocistronic
SAM23877_RS07435	1650213	1651142	929	-	Monocistronic
SAM23877_RS07440	1651198	1651690	492	-	Monocistronic
SAM23877_RS07445	1652047	1653734	1687	+	Monocistronic
SAM23877_RS07450*SAM23877_RS07450,SAM23877_RS07455*SAM23877_RS07455*SAM23877_RS07455,SAM23877_RS07460*SAM23877_RS07460	1653751	1660372	6621	-	Polycistronic
SAM23877_RS07465*SAM23877_RS07465,SAM23877_RS07470*SAM23877_RS07470	1660461	1662499	2038	-	Polycistronic
SAM23877_RS07475	1662572	1663423	851	-	Monocistronic
SAM23877_RS07480	1663482	1664219	737	-	Monocistronic
SAM23877_RS07485	1664216	1665298	1082	-	Monocistronic
SAM23877_RS07490	1665718	1666368	650	-	Monocistronic
SAM23877_RS07495*SAM23877_RS07495,SAM23877_RS07500*SAM23877_RS07500	1666471	1667321	850	+	Polycistronic
SAM23877_RS07505	1667211	1667825	614	-	Monocistronic
SAM23877_RS07510	1667850	1668344	494	-	Monocistronic
SAM23877_RS07515	1668419	1669623	1204	-	Monocistronic
SAM23877_RS07520	1670164	1670898	734	+	Monocistronic
SAM23877_RS07525*SAM23877_RS07525,SAM23877_RS07530*SAM23877_RS07530	1670985	1673093	2108	-	Polycistronic
SAM23877_RS07535	1673131	1674120	989	-	Monocistronic
SAM23877_RS07540	1674195	1675653	1458	-	Monocistronic
SAM23877_RS07545*SAM23877_RS07545,SAM23877_RS07550*SAM23877_RS07550	1675742	1677043	1301	+	Polycistronic
SAM23877_RS07555*SAM23877_RS07555,SAM23877_RS07560*SAM23877_RS07560*SAM23877_RS07560,SAM23877_RS07565*SAM23877_RS07565	1677111	1680765	3654	+	Polycistronic
SAM23877_RS07570*SAM23877_RS07570,SAM23877_RS07575*SAM23877_RS07575	1680435	1682205	1770	-	Polycistronic
SAM23877_RS07580	1682202	1683110	908	-	Monocistronic
SAM23877_RS07585	1683107	1684258	1151	-	Monocistronic
SAM23877_RS07590	1684255	1685284	1029	-	Monocistronic
SAM23877_RS07595	1685436	1685930	494	+	Monocistronic
SAM23877_RS07600	1685927	1686382	455	+	Monocistronic
SAM23877_RS07605	1686465	1688939	2474	-	Monocistronic
SAM23877_RS07610	1689079	1689531	452	+	Monocistronic
SAM23877_RS07615	1689507	1690124	617	-	Monocistronic
SAM23877_RS07620	1690218	1691654	1436	-	Monocistronic
SAM23877_RS07625*SAM23877_RS07625,SAM23877_RS07630*SAM23877_RS07630	1691653	1693384	1731	+	Polycistronic
SAM23877_RS07635	1692835	1694151	1316	-	Monocistronic
SAM23877_RS07640	1694266	1695205	939	+	Monocistronic
SAM23877_RS07645	1695337	1696115	778	+	Monocistronic
SAM23877_RS07650	1695653	1696186	533	-	Monocistronic
SAM23877_RS07655	1696211	1697695	1484	-	Monocistronic
SAM23877_RS07660*SAM23877_RS07665*SAM23877_RS07665,SAM23877_RS07670*SAM23877_RS07670*SAM23877_RS07670,SAM23877_RS07675*SAM23877_RS07675*SAM23877_RS07675,SAM23877_RS07680*SAM23877_RS07680*SAM23877_RS07680,SAM23877_RS07685*SAM23877_RS07685*SAM23877_RS07685,SAM23877_RS07690*SAM23877_RS07690	1698056	1705813	7757	-	Polycistronic
SAM23877_RS07695	1705894	1706311	417	+	Monocistronic
SAM23877_RS07700	1706412	1707140	728	-	Monocistronic
SAM23877_RS07705	1707320	1707766	446	+	Monocistronic
SAM23877_RS07710	1708006	1708752	746	+	Monocistronic
SAM23877_RS07715*SAM23877_RS07715,SAM23877_RS07720*SAM23877_RS07720	1708737	1710782	2045	-	Polycistronic
SAM23877_RS07725	1712388	1713590	1202	+	Monocistronic
SAM23877_RS07730*SAM23877_RS07730,SAM23877_RS07735*SAM23877_RS07735*SAM23877_RS07735,SAM23877_RS07740*SAM23877_RS07740*SAM23877_RS07740,SAM23877_RS07745*SAM23877_RS07745	1713601	1718234	4633	-	Polycistronic
SAM23877_RS07750	1718289	1719023	734	+	Monocistronic
SAM23877_RS07755	1719096	1719788	692	+	Monocistronic
SAM23877_RS07760	1720133	1721110	977	-	Monocistronic
SAM23877_RS07765	1721181	1722359	1178	+	Monocistronic
SAM23877_RS07770	1722217	1723110	893	-	Monocistronic
SAM23877_RS07775	1723107	1723831	724	-	Monocistronic
SAM23877_RS07780	1724104	1726719	2615	-	Monocistronic
SAM23877_RS07785	1726712	1727797	1085	-	Monocistronic
SAM23877_RS07790	1728074	1729012	938	+	Monocistronic
SAM23877_RS07795	1729168	1730158	990	+	Monocistronic
SAM23877_RS07800	1730284	1730865	581	-	Monocistronic
SAM23877_RS07805	1730970	1731932	962	+	Monocistronic
SAM23877_RS07810*SAM23877_RS07810,SAM23877_RS07815*SAM23877_RS07815	1731135	1734103	2968	-	Polycistronic
SAM23877_RS07820	1734084	1734500	416	-	Monocistronic
SAM23877_RS07825	1734497	1734904	407	-	Monocistronic
SAM23877_RS07830	1734901	1736646	1745	-	Monocistronic
SAM23877_RS07835*SAM23877_RS07835,SAM23877_RS07840*SAM23877_RS07840*SAM23877_RS07840,SAM23877_RS07845*SAM23877_RS07845*SAM23877_RS07845,SAM23877_RS07850*SAM23877_RS07850*SAM23877_RS07850,SAM23877_RS07855*SAM23877_RS07855*SAM23877_RS07855,SAM23877_RS07860*SAM23877_RS07860*SAM23877_RS07860,SAM23877_RS07865*SAM23877_RS07865*SAM23877_RS07865,SAM23877_RS07870*SAM23877_RS07870*SAM23877_RS07870,SAM23877…	1736892	1745610	8718	-	Polycistronic
SAM23877_RS07880*SAM23877_RS07880,SAM23877_RS07885*SAM23877_RS07885	1745651	1748343	2692	-	Polycistronic
SAM23877_RS07890	1748478	1749488	1010	+	Monocistronic
SAM23877_RS07895*SAM23877_RS07895,SAM23877_RS07900*SAM23877_RS07900*SAM23877_RS07900,SAM23877_RS07905*SAM23877_RS07905*SAM23877_RS07905,SAM23877_RS07910*SAM23877_RS07910*SAM23877_RS07910,SAM23877_RS07915*SAM23877_RS07915	1749627	1755693	6066	-	Polycistronic
SAM23877_RS07920	1755809	1756159	350	+	Monocistronic
SAM23877_RS07925	1755982	1756807	825	-	Monocistronic
SAM23877_RS07930	1757005	1757946	941	-	Monocistronic
SAM23877_RS07935	1757994	1759186	1192	-	Monocistronic
SAM23877_RS07940*SAM23877_RS07940,SAM23877_RS07945*SAM23877_RS07945	1759797	1761557	1760	+	Polycistronic
SAM23877_RS07950	1761624	1763306	1682	-	Monocistronic
SAM23877_RS07955	1763603	1764433	830	-	Monocistronic
SAM23877_RS07960	1764502	1768014	3512	-	Monocistronic
SAM23877_RS07965	1768445	1769209	764	+	Monocistronic
SAM23877_RS07970*SAM23877_RS07970,SAM23877_RS07975*SAM23877_RS07975*SAM23877_RS07975,SAM23877_RS07980*SAM23877_RS07980	1769598	1773650	4052	+	Polycistronic
SAM23877_RS07985	1773773	1774444	671	+	Monocistronic
SAM23877_RS07990	1774588	1775585	997	+	Monocistronic
SAM23877_RS07995	1775651	1776880	1229	-	Monocistronic
SAM23877_RS08000	1776989	1777819	830	-	Monocistronic
SAM23877_RS08005*SAM23877_RS08005,SAM23877_RS08010*SAM23877_RS08010	1777783	1779144	1361	-	Polycistronic
SAM23877_RS08015	1779154	1780201	1047	+	Monocistronic
SAM23877_RS08020	1780224	1781012	788	-	Monocistronic
SAM23877_RS08025	1781276	1782337	1061	-	Monocistronic
SAM23877_RS08030	1782442	1783429	987	+	Monocistronic
SAM23877_RS08035	1783426	1785924	2498	+	Monocistronic
SAM23877_RS08040	1786126	1786944	818	-	Monocistronic
SAM23877_RS08045	1786991	1787336	345	+	Monocistronic
SAM23877_RS08050*SAM23877_RS08050,SAM23877_RS08055*SAM23877_RS08055	1787245	1788529	1284	-	Polycistronic
SAM23877_RS08060	1788706	1790095	1389	-	Monocistronic
SAM23877_RS08065	1790213	1790300	87	+	Monocistronic
SAM23877_RS08070	1790362	1790745	383	+	Monocistronic
SAM23877_RS08075	1790653	1791463	810	-	Monocistronic
SAM23877_RS08080	1791610	1792128	518	+	Monocistronic
SAM23877_RS08085	1792214	1793611	1397	+	Monocistronic
SAM23877_RS08090*SAM23877_RS08090,SAM23877_RS08095*SAM23877_RS08095	1793792	1796360	2568	-	Polycistronic
SAM23877_RS08100	1796578	1797471	893	+	Monocistronic
SAM23877_RS08105	1797498	1798007	509	+	Monocistronic
SAM23877_RS08110	1798429	1798821	392	+	Monocistronic
SAM23877_RS08115	1798893	1799210	317	+	Monocistronic
SAM23877_RS08120	1799233	1800174	941	-	Monocistronic
SAM23877_RS08125	1800248	1800663	415	+	Monocistronic
SAM23877_RS08130*SAM23877_RS08130,SAM23877_RS08135*SAM23877_RS08135	1800846	1803105	2259	+	Polycistronic
SAM23877_RS08140*SAM23877_RS08140,SAM23877_RS08145*SAM23877_RS08145	1803144	1805442	2298	-	Polycistronic
SAM23877_RS08150	1805439	1806209	770	-	Monocistronic
SAM23877_RS08155	1806339	1807637	1298	+	Monocistronic
SAM23877_RS08160	1807654	1810485	2831	-	Monocistronic
SAM23877_RS08165*SAM23877_RS08165,SAM23877_RS08170*SAM23877_RS08170	1810449	1812147	1698	+	Polycistronic
SAM23877_RS08175	1812399	1812926	527	-	Monocistronic
SAM23877_RS08180	1812423	1813623	1200	+	Monocistronic
SAM23877_RS08185*SAM23877_RS08185,SAM23877_RS08190*SAM23877_RS08190	1813483	1814518	1035	-	Polycistronic
SAM23877_RS08195	1814592	1815743	1151	-	Monocistronic
SAM23877_RS08200	1815849	1816490	641	+	Monocistronic
SAM23877_RS08205	1816538	1817251	713	+	Monocistronic
SAM23877_RS08210	1817465	1818421	956	+	Monocistronic
SAM23877_RS08215*SAM23877_RS08215,SAM23877_RS08220*SAM23877_RS08220*SAM23877_RS08220,SAM23877_RS08225*SAM23877_RS08225	1818075	1822446	4371	-	Polycistronic
SAM23877_RS08230	1822723	1823961	1238	-	Monocistronic
SAM23877_RS08235	1824035	1825486	1451	-	Monocistronic
SAM23877_RS08240	1825622	1827853	2231	-	Monocistronic
SAM23877_RS08245	1827913	1828600	687	-	Monocistronic
SAM23877_RS08250	1828804	1829471	667	-	Monocistronic
SAM23877_RS08255	1829654	1830979	1325	+	Monocistronic
SAM23877_RS08260	1831006	1831755	749	+	Monocistronic
SAM23877_RS08265	1831778	1832946	1168	+	Monocistronic
SAM23877_RS08270*SAM23877_RS08270,SAM23877_RS08275*SAM23877_RS08275	1833124	1834620	1496	-	Polycistronic
SAM23877_RS08280	1834617	1835277	660	-	Monocistronic
SAM23877_RS08285*SAM23877_RS08285,SAM23877_RS08290*SAM23877_RS08290	1835342	1838520	3178	+	Polycistronic
SAM23877_RS08295*SAM23877_RS08295,SAM23877_RS08300*SAM23877_RS08300	1838517	1841874	3357	+	Polycistronic
SAM23877_RS08305	1841734	1842581	847	-	Monocistronic
SAM23877_RS08310	1843201	1844062	861	+	Monocistronic
SAM23877_RS08315*SAM23877_RS08315,SAM23877_RS08320*SAM23877_RS08320	1844059	1845868	1809	+	Polycistronic
SAM23877_RS08325*SAM23877_RS08325,SAM23877_RS08330*SAM23877_RS08330	1845969	1847829	1860	+	Polycistronic
SAM23877_RS08335	1847900	1848268	368	-	Monocistronic
SAM23877_RS08340	1848340	1849269	929	+	Monocistronic
SAM23877_RS08345	1849250	1850150	900	+	Monocistronic
SAM23877_RS08350	1850068	1850550	482	-	Monocistronic
SAM23877_RS08355	1850728	1851789	1061	+	Monocistronic
SAM23877_RS08360	1851865	1852762	897	-	Monocistronic
SAM23877_RS08365	1852902	1853348	446	-	Monocistronic
SAM23877_RS08370	1853442	1853816	374	+	Monocistronic
SAM23877_RS08375	1853829	1854797	968	-	Monocistronic
SAM23877_RS08380	1854794	1858327	3533	-	Monocistronic
SAM23877_RS08385	1858481	1859539	1058	+	Monocistronic
SAM23877_RS08390	1859613	1860713	1100	-	Monocistronic
SAM23877_RS08395*SAM23877_RS08395,SAM23877_RS08400*SAM23877_RS08400*SAM23877_RS08400,SAM23877_RS08405*SAM23877_RS08405	1861120	1864277	3157	-	Polycistronic
SAM23877_RS08410	1864400	1864995	595	+	Monocistronic
SAM23877_RS08415*SAM23877_RS08415,SAM23877_RS08420*SAM23877_RS08420	1864986	1867989	3003	-	Polycistronic
SAM23877_RS08425	1868154	1869320	1166	+	Monocistronic
SAM23877_RS08430	1869559	1870594	1035	+	Monocistronic
SAM23877_RS08435	1870618	1870841	223	-	Monocistronic
SAM23877_RS08440	1871154	1872149	995	-	Monocistronic
SAM23877_RS08445*SAM23877_RS08445,SAM23877_RS08450*SAM23877_RS08450	1872577	1873745	1168	+	Polycistronic
SAM23877_RS08455*SAM23877_RS08455,SAM23877_RS08460*SAM23877_RS08460	1873807	1876018	2211	-	Polycistronic
SAM23877_RS08465	1876015	1876740	725	-	Monocistronic
SAM23877_RS08470	1876801	1877908	1107	-	Monocistronic
SAM23877_RS08475	1877905	1878284	379	-	Monocistronic
SAM23877_RS08480	1878409	1878807	398	+	Monocistronic
SAM23877_RS08485	1878831	1879574	743	+	Monocistronic
SAM23877_RS08490*SAM23877_RS08490,SAM23877_RS08495*SAM23877_RS08495	1879500	1881279	1779	-	Polycistronic
SAM23877_RS08500	1881276	1881995	719	-	Monocistronic
SAM23877_RS08505*SAM23877_RS08510	1882054	1883826	1772	-	Polycistronic
SAM23877_RS08515*SAM23877_RS08515,SAM23877_RS08520*SAM23877_RS08520*SAM23877_RS08520,SAM23877_RS08525*SAM23877_RS08525	1883823	1887099	3276	-	Polycistronic
SAM23877_RS08530	1887386	1888641	1255	-	Monocistronic
SAM23877_RS08535	1888687	1890714	2027	-	Monocistronic
SAM23877_RS08540	1891125	1891881	756	-	Monocistronic
SAM23877_RS08545	1891922	1893703	1781	-	Monocistronic
SAM23877_RS08550	1893146	1896059	2913	+	Monocistronic
SAM23877_RS08555	1896503	1898137	1634	+	Monocistronic
SAM23877_RS08560	1898148	1899389	1241	-	Monocistronic
SAM23877_RS08565	1899482	1899961	479	-	Monocistronic
SAM23877_RS08570	1900122	1900487	365	-	Monocistronic
SAM23877_RS08575*SAM23877_RS08575,SAM23877_RS08580*SAM23877_RS08580	1900484	1903453	2969	-	Polycistronic
SAM23877_RS08585*SAM23877_RS08585,SAM23877_RS08590*SAM23877_RS08590	1903511	1904375	864	+	Polycistronic
SAM23877_RS08595*SAM23877_RS08595,SAM23877_RS08600*SAM23877_RS08600	1904340	1907249	2909	-	Polycistronic
SAM23877_RS08605*SAM23877_RS08605,SAM23877_RS08610*SAM23877_RS08610	1907246	1908368	1122	-	Polycistronic
SAM23877_RS08615	1908411	1908758	347	+	Monocistronic
SAM23877_RS08620*SAM23877_RS08620,SAM23877_RS08625*SAM23877_RS08625*SAM23877_RS08625,SAM23877_RS08630*SAM23877_RS08630*SAM23877_RS08630,SAM23877_RS08635*SAM23877_RS08635	1908777	1913168	4391	-	Polycistronic
SAM23877_RS08640	1913234	1914526	1292	+	Monocistronic
SAM23877_RS08645	1914588	1915572	984	-	Monocistronic
SAM23877_RS08650	1916776	1916892	116	-	Monocistronic
SAM23877_RS08655	1916972	1920120	3148	-	Monocistronic
SAM23877_RS08660	1920401	1921934	1533	-	Monocistronic
SAM23877_RS08665	1922452	1923095	643	-	Monocistronic
SAM23877_RS08670*SAM23877_RS08670,SAM23877_RS08675*SAM23877_RS08675	1923109	1924567	1458	+	Polycistronic
SAM23877_RS08680	1924725	1925769	1044	+	Monocistronic
SAM23877_RS08685*SAM23877_RS08685,SAM23877_RS08690*SAM23877_RS08690*SAM23877_RS08690,SAM23877_RS08695*SAM23877_RS08695	1925074	1927830	2756	-	Polycistronic
SAM23877_RS08700	1927943	1928731	788	+	Monocistronic
SAM23877_RS08705*SAM23877_RS08705,SAM23877_RS08710*SAM23877_RS08710	1929042	1930322	1280	-	Polycistronic
SAM23877_RS08715	1930315	1931460	1145	-	Monocistronic
SAM23877_RS08720	1931680	1932378	698	+	Monocistronic
SAM23877_RS08725	1932375	1933487	1112	+	Monocistronic
SAM23877_RS08730	1933841	1934551	710	+	Monocistronic
SAM23877_RS08735	1934643	1937263	2620	-	Monocistronic
SAM23877_RS08740	1937463	1939766	2303	+	Monocistronic
SAM23877_RS08745	1940192	1941588	1396	+	Monocistronic
SAM23877_RS08750*SAM23877_RS08750,SAM23877_RS08755*SAM23877_RS08755	1941239	1942377	1138	-	Polycistronic
SAM23877_RS08760	1942834	1944069	1235	-	Monocistronic
SAM23877_RS08765	1944275	1944967	692	+	Monocistronic
SAM23877_RS08770	1944945	1945322	377	-	Monocistronic
SAM23877_RS08775*SAM23877_RS08775,SAM23877_RS08780*SAM23877_RS08780	1945483	1947007	1524	-	Polycistronic
SAM23877_RS08785	1947265	1948788	1523	+	Monocistronic
SAM23877_RS08790*SAM23877_RS08790,SAM23877_RS08795*SAM23877_RS08795	1948785	1951670	2885	+	Polycistronic
SAM23877_RS08800	1951586	1951867	281	-	Monocistronic
SAM23877_RS08805*SAM23877_RS08805,SAM23877_RS08810*SAM23877_RS08810	1952086	1953337	1251	+	Polycistronic
SAM23877_RS08815	1952726	1953990	1264	-	Monocistronic
SAM23877_RS08820	1954138	1955782	1644	-	Monocistronic
SAM23877_RS08825	1955779	1956187	408	-	Monocistronic
SAM23877_RS08830*SAM23877_RS08830,SAM23877_RS08835*SAM23877_RS08835	1956334	1959547	3213	+	Polycistronic
SAM23877_RS08840	1959701	1960906	1205	+	Monocistronic
SAM23877_RS08845*SAM23877_RS08845,SAM23877_RS08850*SAM23877_RS08850*SAM23877_RS08850,SAM23877_RS08855*SAM23877_RS08855	1961565	1964091	2526	+	Polycistronic
SAM23877_RS08860*SAM23877_RS08860,SAM23877_RS08865*SAM23877_RS08865*SAM23877_RS08865,SAM23877_RS08870*SAM23877_RS08870	1964171	1967573	3402	+	Polycistronic
SAM23877_RS08875	1967717	1968304	587	-	Monocistronic
SAM23877_RS08880	1968301	1968966	665	-	Monocistronic
SAM23877_RS08885	1968963	1969346	383	-	Monocistronic
SAM23877_RS08890*SAM23877_RS08890,SAM23877_RS08895*SAM23877_RS08895	1969343	1970062	719	-	Polycistronic
SAM23877_RS08900	1970121	1970849	728	+	Monocistronic
SAM23877_RS08905*SAM23877_RS08905,SAM23877_RS08910*SAM23877_RS08910	1970825	1972083	1258	-	Polycistronic
SAM23877_RS08915	1972385	1974054	1669	-	Monocistronic
SAM23877_RS08920	1974198	1974906	708	+	Monocistronic
SAM23877_RS08925*SAM23877_RS08925,SAM23877_RS08930*SAM23877_RS08930	1974645	1977439	2794	-	Polycistronic
SAM23877_RS08935	1977932	1978591	659	-	Monocistronic
SAM23877_RS08940*SAM23877_RS08940,SAM23877_RS08945*SAM23877_RS08945	1978798	1980319	1521	+	Polycistronic
SAM23877_RS08950	1980807	1981772	965	+	Monocistronic
SAM23877_RS08955	1981769	1983277	1508	+	Monocistronic
SAM23877_RS08960	1983274	1986939	3665	+	Monocistronic
SAM23877_RS08965*SAM23877_RS08970	1986936	1989556	2620	+	Polycistronic
SAM23877_RS08975	1989553	1990944	1391	+	Monocistronic
SAM23877_RS08980	1990929	1991672	743	+	Monocistronic
SAM23877_RS08985	1991693	1992421	728	-	Monocistronic
SAM23877_RS08990	1992541	1993374	833	+	Monocistronic
SAM23877_RS08995	1993371	1994681	1310	+	Monocistronic
SAM23877_RS09000	1994678	1996360	1682	+	Monocistronic
SAM23877_RS09005	1996357	1996953	596	+	Monocistronic
SAM23877_RS09010	1996950	1997867	917	+	Monocistronic
SAM23877_RS09015	1997839	1998927	1088	+	Monocistronic
SAM23877_RS09020	1999589	2000561	972	-	Monocistronic
SAM23877_RS09025	2000590	2001805	1215	-	Monocistronic
SAM23877_RS09030	2001850	2002362	512	-	Monocistronic
SAM23877_RS09035	2002525	2003786	1261	+	Monocistronic
SAM23877_RS09040	2003989	2004495	506	+	Monocistronic
SAM23877_RS09045*SAM23877_RS09045,SAM23877_RS09050*SAM23877_RS09050*SAM23877_RS09050,SAM23877_RS09055*SAM23877_RS09055	2004611	2007276	2665	+	Polycistronic
SAM23877_RS09060	2007410	2008468	1058	-	Monocistronic
SAM23877_RS09065*SAM23877_RS09065,SAM23877_RS09070*SAM23877_RS09070	2008503	2009827	1324	-	Polycistronic
SAM23877_RS09075	2009895	2010503	608	-	Monocistronic
SAM23877_RS09080	2010644	2012110	1466	-	Monocistronic
SAM23877_RS09085*SAM23877_RS09085,SAM23877_RS09090*SAM23877_RS09090*SAM23877_RS09090,SAM23877_RS09095*SAM23877_RS09095	2012166	2015114	2948	+	Polycistronic
SAM23877_RS09100	2015265	2015831	566	+	Monocistronic
SAM23877_RS09105	2015828	2016685	857	+	Monocistronic
SAM23877_RS09110	2016995	2018107	1112	-	Monocistronic
SAM23877_RS09115	2018091	2019218	1127	-	Monocistronic
SAM23877_RS09120	2019409	2020743	1334	-	Monocistronic
SAM23877_RS09125	2020827	2021627	800	-	Monocistronic
SAM23877_RS09130	2021756	2023120	1364	-	Monocistronic
SAM23877_RS09135	2023242	2023460	218	-	Monocistronic
SAM23877_RS09140	2023494	2025011	1517	-	Monocistronic
SAM23877_RS09145	2025008	2025853	845	-	Monocistronic
SAM23877_RS09150	2025850	2027007	1157	-	Monocistronic
SAM23877_RS09155	2027004	2027903	899	-	Monocistronic
SAM23877_RS09160	2027900	2028835	935	-	Monocistronic
SAM23877_RS09165	2028936	2030657	1721	-	Monocistronic
SAM23877_RS09170	2030654	2031562	908	-	Monocistronic
SAM23877_RS09175	2031559	2032227	668	-	Monocistronic
SAM23877_RS09180	2032420	2033022	602	-	Monocistronic
SAM23877_RS09185	2033163	2034425	1262	+	Monocistronic
SAM23877_RS09190	2034727	2035896	1169	-	Monocistronic
SAM23877_RS09195	2035893	2036840	947	-	Monocistronic
SAM23877_RS09200	2037057	2037866	809	+	Monocistronic
SAM23877_RS09205	2038138	2038908	770	+	Monocistronic
SAM23877_RS09210	2038995	2040365	1370	+	Monocistronic
SAM23877_RS09215	2040362	2041306	944	+	Monocistronic
SAM23877_RS09220	2041378	2042178	800	+	Monocistronic
SAM23877_RS09225	2042175	2043261	1086	+	Monocistronic
SAM23877_RS09230	2043406	2044780	1374	+	Monocistronic
SAM23877_RS09235*SAM23877_RS09235,SAM23877_RS09240*SAM23877_RS09240*SAM23877_RS09240,SAM23877_RS09245*SAM23877_RS09245*SAM23877_RS09245,SAM23877_RS09250*SAM23877_RS09250	2044404	2050608	6204	-	Polycistronic
SAM23877_RS09255	2050845	2052710	1865	+	Monocistronic
SAM23877_RS09260	2052731	2053435	704	-	Monocistronic
SAM23877_RS09265	2053586	2054113	527	-	Monocistronic
SAM23877_RS09270	2054110	2054545	435	-	Monocistronic
SAM23877_RS09275	2054684	2055607	923	+	Monocistronic
SAM23877_RS09280	2055592	2055822	230	-	Monocistronic
SAM23877_RS09285*SAM23877_RS09285,SAM23877_RS09290*SAM23877_RS09290*SAM23877_RS09295	2056180	2058130	1950	-	Polycistronic
SAM23877_RS09300	2058218	2058550	332	-	Monocistronic
SAM23877_RS09305*SAM23877_RS09305,SAM23877_RS09310*SAM23877_RS09310	2058547	2060291	1744	-	Polycistronic
SAM23877_RS09315*SAM23877_RS09315,SAM23877_RS09320*SAM23877_RS09320	2060288	2061377	1089	-	Polycistronic
SAM23877_RS09325*SAM23877_RS09325,SAM23877_RS09330*SAM23877_RS09330	2061374	2064038	2664	-	Polycistronic
SAM23877_RS09335	2064035	2064795	760	-	Monocistronic
SAM23877_RS09340	2064954	2065742	788	+	Monocistronic
SAM23877_RS09345	2065955	2066863	908	+	Monocistronic
SAM23877_RS09350*SAM23877_RS09350,SAM23877_RS09355*SAM23877_RS09355	2066860	2068816	1956	+	Polycistronic
SAM23877_RS09360*SAM23877_RS09360,SAM23877_RS09365*SAM23877_RS09365	2068842	2070364	1522	-	Polycistronic
SAM23877_RS09370	2070447	2071493	1046	-	Monocistronic
SAM23877_RS09375*SAM23877_RS09375,SAM23877_RS09380*SAM23877_RS09380*SAM23877_RS09380,SAM23877_RS09385*SAM23877_RS09385	2071634	2076585	4951	+	Polycistronic
SAM23877_RS09390	2076582	2077640	1058	+	Monocistronic
SAM23877_RS09395	2077637	2078691	1054	+	Monocistronic
SAM23877_RS09400*SAM23877_RS09400,SAM23877_RS09405*SAM23877_RS09405*SAM23877_RS09405,SAM23877_RS09410*SAM23877_RS09410*SAM23877_RS09410,SAM23877_RS09415*SAM23877_RS09415	2078478	2083685	5207	-	Polycistronic
SAM23877_RS09420	2083864	2085218	1354	-	Monocistronic
SAM23877_RS09425*SAM23877_RS09425,SAM23877_RS09430*SAM23877_RS09430*SAM23877_RS09430,SAM23877_RS09435*SAM23877_RS09435	2085241	2089082	3841	+	Polycistronic
SAM23877_RS09440*SAM23877_RS09440,SAM23877_RS09445*SAM23877_RS09445*SAM23877_RS09445,SAM23877_RS09450*SAM23877_RS09450	2089111	2091709	2598	-	Polycistronic
SAM23877_RS09455*SAM23877_RS09455,SAM23877_RS09460*SAM23877_RS09460*SAM23877_RS09460,SAM23877_RS09465*SAM23877_RS09465*SAM23877_RS09465,SAM23877_RS09470*SAM23877_RS09470	2091808	2098173	6365	-	Polycistronic
SAM23877_RS09475	2098317	2099327	1010	-	Monocistronic
SAM23877_RS09480	2099318	2100409	1091	-	Monocistronic
SAM23877_RS09485	2100406	2101422	1016	-	Monocistronic
SAM23877_RS09490	2101419	2103539	2120	-	Monocistronic
SAM23877_RS09495	2103921	2104907	986	+	Monocistronic
SAM23877_RS09500	2104941	2105379	438	-	Monocistronic
SAM23877_RS09505	2105562	2106635	1073	+	Monocistronic
SAM23877_RS09510	2106632	2107540	908	+	Monocistronic
SAM23877_RS09515	2107539	2108460	921	-	Monocistronic
SAM23877_RS09520	2108625	2109149	524	+	Monocistronic
SAM23877_RS09525	2109272	2112557	3285	-	Monocistronic
SAM23877_RS09530*SAM23877_RS09530,SAM23877_RS09535*SAM23877_RS09535	2112533	2114086	1553	+	Polycistronic
SAM23877_RS09540	2114020	2114506	486	-	Monocistronic
SAM23877_RS09545	2114598	2115864	1266	+	Monocistronic
SAM23877_RS09550	2115706	2116806	1100	-	Monocistronic
SAM23877_RS09555	2117015	2118004	989	-	Monocistronic
SAM23877_RS09560*SAM23877_RS09560,SAM23877_RS09565*SAM23877_RS09565*SAM23877_RS09565,SAM23877_RS09570*SAM23877_RS09570*SAM23877_RS09570,SAM23877_RS09575*SAM23877_RS09575	2118271	2124414	6143	-	Polycistronic
SAM23877_RS09580*SAM23877_RS09580,SAM23877_RS09585*SAM23877_RS09585	2124470	2126212	1742	+	Polycistronic
SAM23877_RS09590	2126040	2126468	428	-	Monocistronic
SAM23877_RS09595	2126589	2127497	908	+	Monocistronic
SAM23877_RS09600	2127482	2128411	929	+	Monocistronic
SAM23877_RS09605	2128598	2129392	794	-	Monocistronic
SAM23877_RS09610	2129695	2130905	1210	+	Monocistronic
SAM23877_RS09615	2130831	2131331	500	-	Monocistronic
SAM23877_RS09620	2131401	2132033	632	-	Monocistronic
SAM23877_RS09625	2132197	2132676	479	+	Monocistronic
SAM23877_RS09630	2133187	2134817	1630	+	Monocistronic
SAM23877_RS09635*SAM23877_RS09635,SAM23877_RS09640*SAM23877_RS09640	2134747	2136008	1261	-	Polycistronic
SAM23877_RS09645*SAM23877_RS09645,SAM23877_RS09650*SAM23877_RS09650	2136211	2137360	1149	+	Polycistronic
SAM23877_RS09655	2137583	2139529	1946	+	Monocistronic
SAM23877_RS09660	2139401	2139785	384	-	Monocistronic
SAM23877_RS09665	2139904	2140659	755	-	Monocistronic
SAM23877_RS09670	2140734	2142158	1424	-	Monocistronic
SAM23877_RS09675	2142210	2144096	1886	-	Monocistronic
SAM23877_RS09680	2144345	2145168	823	-	Monocistronic
SAM23877_RS09685	2145369	2145825	456	+	Monocistronic
SAM23877_RS09690	2145822	2146292	470	+	Monocistronic
SAM23877_RS09695	2146289	2146838	549	+	Monocistronic
SAM23877_RS09700	2146824	2147778	954	-	Monocistronic
SAM23877_RS09705	2147848	2148561	713	-	Monocistronic
SAM23877_RS09710	2148743	2149678	935	+	Monocistronic
SAM23877_RS09715*SAM23877_RS09715,SAM23877_RS09720*SAM23877_RS09720	2149510	2150752	1242	-	Polycistronic
SAM23877_RS09725	2150907	2151821	914	-	Monocistronic
SAM23877_RS09730	2152005	2152319	314	+	Monocistronic
SAM23877_RS09735	2152237	2152751	514	-	Monocistronic
SAM23877_RS09740	2152844	2153483	639	-	Monocistronic
SAM23877_RS09745	2153513	2154673	1160	-	Monocistronic
SAM23877_RS09750	2154696	2156429	1733	-	Monocistronic
SAM23877_RS09755	2156445	2157435	990	+	Monocistronic
SAM23877_RS09760	2157537	2160188	2651	+	Monocistronic
SAM23877_RS09765	2160274	2162277	2003	-	Monocistronic
SAM23877_RS09770	2162260	2163211	951	+	Monocistronic
SAM23877_RS09775	2163132	2163551	419	-	Monocistronic
SAM23877_RS09780	2164075	2166868	2793	-	Monocistronic
SAM23877_RS09785*SAM23877_RS09785,SAM23877_RS09790*SAM23877_RS09790*SAM23877_RS09790,SAM23877_RS09795*SAM23877_RS09795	2167167	2170588	3421	+	Polycistronic
SAM23877_RS09800	2170585	2171211	626	+	Monocistronic
SAM23877_RS09805*SAM23877_RS09805,SAM23877_RS09810*SAM23877_RS09810*SAM23877_RS09810,SAM23877_RS09815*SAM23877_RS09815*SAM23877_RS09815,SAM23877_RS09820*SAM23877_RS09820	2171409	2176545	5136	+	Polycistronic
SAM23877_RS09825	2176542	2177258	716	+	Monocistronic
SAM23877_RS09830	2177322	2178006	684	-	Monocistronic
SAM23877_RS09835	2178078	2178152	74	+	Monocistronic
SAM23877_RS09840	2178260	2179036	776	+	Monocistronic
SAM23877_RS09845	2178777	2180489	1712	-	Monocistronic
SAM23877_RS09850	2180746	2182548	1802	+	Monocistronic
SAM23877_RS09855	2182571	2183983	1412	-	Monocistronic
SAM23877_RS09860	2183980	2185350	1370	-	Monocistronic
SAM23877_RS09865	2185437	2187987	2550	-	Monocistronic
SAM23877_RS09870*SAM23877_RS09870,SAM23877_RS09875*SAM23877_RS09875	2188109	2189090	981	-	Polycistronic
SAM23877_RS09880*SAM23877_RS09880,SAM23877_RS09885*SAM23877_RS09885	2189110	2190883	1773	+	Polycistronic
SAM23877_RS09890	2190706	2191431	725	-	Monocistronic
SAM23877_RS09895	2191584	2192513	929	+	Monocistronic
SAM23877_RS09900	2192510	2193412	902	+	Monocistronic
SAM23877_RS09905	2193445	2194977	1532	-	Monocistronic
SAM23877_RS09910*SAM23877_RS09910,SAM23877_RS09915*SAM23877_RS09915	2194970	2200697	5727	-	Polycistronic
SAM23877_RS09920	2200904	2201890	986	+	Monocistronic
SAM23877_RS09925	2202568	2203674	1106	+	Monocistronic
SAM23877_RS09930	2203671	2204867	1196	+	Monocistronic
SAM23877_RS09935	2204855	2206213	1358	+	Monocistronic
SAM23877_RS09940	2206210	2207433	1223	+	Monocistronic
SAM23877_RS09945	2207430	2208254	824	+	Monocistronic
SAM23877_RS09950	2208281	2209313	1032	-	Monocistronic
SAM23877_RS09955*SAM23877_RS09955,SAM23877_RS09960*SAM23877_RS09960	2209384	2211059	1675	-	Polycistronic
SAM23877_RS09965*SAM23877_RS09965,SAM23877_RS09970*SAM23877_RS09970*SAM23877_RS09970,SAM23877_RS09975*SAM23877_RS09975	2211056	2214017	2961	-	Polycistronic
SAM23877_RS09980*SAM23877_RS09980,SAM23877_RS09985*SAM23877_RS09985	2214078	2215243	1165	-	Polycistronic
SAM23877_RS09990*SAM23877_RS09990,SAM23877_RS09995*SAM23877_RS09995	2215386	2217384	1998	-	Polycistronic
SAM23877_RS10000	2217464	2218099	635	+	Monocistronic
SAM23877_RS10005	2218376	2219641	1265	-	Monocistronic
SAM23877_RS10010*SAM23877_RS10010,SAM23877_RS10015*SAM23877_RS10015	2219703	2220886	1183	-	Polycistronic
SAM23877_RS10020*SAM23877_RS10020,SAM23877_RS10025*SAM23877_RS10025	2220883	2222258	1375	-	Polycistronic
SAM23877_RS10030*SAM23877_RS10030,SAM23877_RS10035*SAM23877_RS10035	2222249	2223010	761	-	Polycistronic
SAM23877_RS10040	2223007	2224116	1109	-	Monocistronic
SAM23877_RS10045	2224113	2225438	1325	-	Monocistronic
SAM23877_RS10050	2225593	2227301	1708	+	Monocistronic
SAM23877_RS10055*SAM23877_RS10055,SAM23877_RS10060*SAM23877_RS10060*SAM23877_RS10060,SAM23877_RS10065*SAM23877_RS10065	2227883	2230392	2509	+	Polycistronic
SAM23877_RS10070*SAM23877_RS10070,SAM23877_RS10075*SAM23877_RS10075*SAM23877_RS10075,SAM23877_RS10080*SAM23877_RS10080	2230189	2232977	2788	-	Polycistronic
SAM23877_RS10085	2233076	2234331	1255	-	Monocistronic
SAM23877_RS10090	2234790	2238394	3604	-	Monocistronic
SAM23877_RS10095*SAM23877_RS10095,SAM23877_RS10100*SAM23877_RS10100*SAM23877_RS10100,SAM23877_RS10105*SAM23877_RS10105*SAM23877_RS10105,SAM23877_RS10110*SAM23877_RS10110	2238541	2243538	4997	+	Polycistronic
SAM23877_RS10115	2242988	2244122	1134	-	Monocistronic
SAM23877_RS10120	2244229	2245353	1124	+	Monocistronic
SAM23877_RS10125*SAM23877_RS10125,SAM23877_RS10130*SAM23877_RS10130	2245382	2247544	2162	-	Polycistronic
SAM23877_RS10135	2247541	2248485	944	-	Monocistronic
SAM23877_RS10140	2248554	2249103	549	-	Monocistronic
SAM23877_RS10145*SAM23877_RS10145,SAM23877_RS10150*SAM23877_RS10150*SAM23877_RS10150,SAM23877_RS10155*SAM23877_RS10155	2249100	2251880	2780	-	Polycistronic
SAM23877_RS10160	2252065	2255519	3454	+	Monocistronic
SAM23877_RS10165*SAM23877_RS10165,SAM23877_RS10170*SAM23877_RS10170*SAM23877_RS10170,SAM23877_RS10175*SAM23877_RS10175*SAM23877_RS10175,SAM23877_RS10180*SAM23877_RS10180*SAM23877_RS10180,SAM23877_RS10185*SAM23877_RS10185	2255798	2259658	3860	-	Polycistronic
SAM23877_RS10190*SAM23877_RS10190,SAM23877_RS10195*SAM23877_RS10195*SAM23877_RS10195,SAM23877_RS10200*SAM23877_RS10200*SAM23877_RS10200,SAM23877_RS10205*SAM23877_RS10205*SAM23877_RS10205,SAM23877_RS10210*SAM23877_RS10210	2259655	2265965	6310	-	Polycistronic
SAM23877_RS10215*SAM23877_RS10220*SAM23877_RS10220,SAM23877_RS10225*SAM23877_RS10225*SAM23877_RS10225,SAM23877_RS10230*SAM23877_RS10230	2265947	2272202	6255	-	Polycistronic
SAM23877_RS10235*SAM23877_RS10235,SAM23877_RS10240*SAM23877_RS10240	2272199	2273999	1800	-	Polycistronic
SAM23877_RS10245	2274210	2274758	548	+	Monocistronic
SAM23877_RS10250*SAM23877_RS10255*SAM23877_RS10255,SAM23877_RS10260*SAM23877_RS10260	2274906	2279939	5033	+	Polycistronic
SAM23877_RS10265*SAM23877_RS10265,SAM23877_RS10270*SAM23877_RS10270*SAM23877_RS10270,SAM23877_RS10275*SAM23877_RS10275	2280126	2282562	2436	-	Polycistronic
SAM23877_RS10280	2282723	2283649	926	+	Monocistronic
SAM23877_RS10285	2283621	2285705	2084	+	Monocistronic
SAM23877_RS10290	2285761	2286390	629	+	Monocistronic
SAM23877_RS10295	2286877	2288398	1521	+	Monocistronic
SAM23877_RS10300*SAM23877_RS10300,SAM23877_RS10305*SAM23877_RS10305*SAM23877_RS10305,SAM23877_RS10310*SAM23877_RS10310	2288244	2291366	3122	-	Polycistronic
SAM23877_RS10315	2291443	2291831	388	-	Monocistronic
SAM23877_RS10320*SAM23877_RS10320,SAM23877_RS10325*SAM23877_RS10325	2291908	2293588	1680	-	Polycistronic
SAM23877_RS10330	2293724	2294911	1187	+	Monocistronic
SAM23877_RS10335*SAM23877_RS10335,SAM23877_RS10340*SAM23877_RS10340	2294908	2295905	997	+	Polycistronic
SAM23877_RS10345	2296116	2298127	2011	+	Monocistronic
SAM23877_RS10350	2298156	2299259	1103	+	Monocistronic
SAM23877_RS10355	2299079	2299727	648	-	Monocistronic
SAM23877_RS10360	2299874	2300861	987	+	Monocistronic
SAM23877_RS10365	2300089	2300748	659	-	Monocistronic
SAM23877_RS10370	2300825	2302177	1352	-	Monocistronic
SAM23877_RS10375	2302291	2303283	992	+	Monocistronic
SAM23877_RS10380	2303360	2305590	2230	+	Monocistronic
SAM23877_RS10385*SAM23877_RS10385,SAM23877_RS10390*SAM23877_RS10390*SAM23877_RS10390,SAM23877_RS10395*SAM23877_RS10395*SAM23877_RS10395,SAM23877_RS10400*SAM23877_RS10400*SAM23877_RS10400,SAM23877_RS10405*SAM23877_RS10405	2305386	2310367	4981	-	Polycistronic
SAM23877_RS10410	2310456	2311358	902	+	Monocistronic
SAM23877_RS10415	2311351	2312555	1204	+	Monocistronic
SAM23877_RS10420	2311848	2312830	982	-	Monocistronic
SAM23877_RS10425*SAM23877_RS10425,SAM23877_RS10430*SAM23877_RS10430	2313251	2314922	1671	-	Polycistronic
SAM23877_RS10435	2315194	2316369	1175	-	Monocistronic
SAM23877_RS10440*SAM23877_RS10440,SAM23877_RS10445*SAM23877_RS10445	2316572	2318131	1559	-	Polycistronic
SAM23877_RS10450	2318260	2320056	1796	+	Monocistronic
SAM23877_RS10455	2319951	2321311	1360	-	Monocistronic
SAM23877_RS10460	2321448	2322698	1250	+	Monocistronic
SAM23877_RS10465	2322506	2323848	1342	-	Monocistronic
SAM23877_RS10470	2323939	2324952	1013	-	Monocistronic
SAM23877_RS10475*SAM23877_RS10475,SAM23877_RS10480*SAM23877_RS10480*SAM23877_RS10480,SAM23877_RS10485*SAM23877_RS10485	2325166	2328115	2949	-	Polycistronic
SAM23877_RS10490	2328242	2329012	770	+	Monocistronic
SAM23877_RS10495*SAM23877_RS10495,SAM23877_RS10500*SAM23877_RS10500*SAM23877_RS10500,SAM23877_RS10505*SAM23877_RS10505	2329009	2331095	2086	+	Polycistronic
SAM23877_RS10510	2331116	2331778	662	+	Monocistronic
SAM23877_RS10515	2331880	2333295	1415	+	Monocistronic
SAM23877_RS10520	2333399	2334622	1223	+	Monocistronic
SAM23877_RS10525	2334231	2336220	1989	-	Monocistronic
SAM23877_RS10530	2336241	2337393	1152	-	Monocistronic
SAM23877_RS10535	2337486	2339140	1654	-	Monocistronic
SAM23877_RS10540	2339137	2340195	1058	-	Monocistronic
SAM23877_RS10545*SAM23877_RS10545,SAM23877_RS10550*SAM23877_RS10550	2340192	2341687	1495	-	Polycistronic
SAM23877_RS10555	2341842	2342318	476	+	Monocistronic
SAM23877_RS10560	2342437	2343717	1280	-	Monocistronic
SAM23877_RS10565	2343842	2344246	404	-	Monocistronic
SAM23877_RS10570	2344243	2345976	1733	-	Monocistronic
SAM23877_RS10575	2345973	2347018	1045	-	Monocistronic
SAM23877_RS10580	2347359	2348615	1256	+	Monocistronic
SAM23877_RS10585	2348718	2349727	1009	-	Monocistronic
SAM23877_RS10590*SAM23877_RS10590,SAM23877_RS10595*SAM23877_RS10595	2349827	2351669	1842	+	Polycistronic
SAM23877_RS10600	2351742	2352220	478	-	Monocistronic
SAM23877_RS10605	2352357	2353575	1218	+	Monocistronic
SAM23877_RS10610	2353659	2356778	3119	-	Monocistronic
SAM23877_RS10615	2356930	2357650	720	-	Monocistronic
SAM23877_RS10620*SAM23877_RS10620,SAM23877_RS10630*SAM23877_RS10630*SAM23877_RS10630,SAM23877_RS10635*SAM23877_RS10635	2357647	2360472	2825	-	Polycistronic
SAM23877_RS10625	2358964	2359161	197	+	Monocistronic
SAM23877_RS10640*SAM23877_RS10640,SAM23877_RS10645*SAM23877_RS10645*SAM23877_RS10645,SAM23877_RS10650*SAM23877_RS10650	2360562	2363125	2563	+	Polycistronic
SAM23877_RS10655	2363034	2363426	392	-	Monocistronic
SAM23877_RS10660	2363571	2364770	1199	+	Monocistronic
SAM23877_RS10665	2364759	2365517	758	-	Monocistronic
SAM23877_RS10670	2365666	2366903	1237	+	Monocistronic
SAM23877_RS10675	2366972	2367724	752	-	Monocistronic
SAM23877_RS10680	2367785	2368570	785	+	Monocistronic
SAM23877_RS10685	2368589	2369371	782	-	Monocistronic
SAM23877_RS10690*SAM23877_RS10690,SAM23877_RS10695*SAM23877_RS10695*SAM23877_RS10695,SAM23877_RS10700*SAM23877_RS10700	2369510	2374745	5235	+	Polycistronic
SAM23877_RS10705	2374852	2375572	720	+	Monocistronic
SAM23877_RS10710	2375883	2378679	2796	+	Monocistronic
SAM23877_RS10715*SAM23877_RS10715,SAM23877_RS10720*SAM23877_RS10720	2378742	2380321	1579	+	Polycistronic
SAM23877_RS10725	2380727	2381590	863	-	Monocistronic
SAM23877_RS10730	2381686	2383022	1336	+	Monocistronic
SAM23877_RS10735	2382585	2383481	896	-	Monocistronic
SAM23877_RS10740	2383553	2384489	936	+	Monocistronic
SAM23877_RS10745	2384786	2386245	1459	+	Monocistronic
SAM23877_RS10750	2386747	2388210	1463	-	Monocistronic
SAM23877_RS10755*SAM23877_RS10755,SAM23877_RS10760*SAM23877_RS10760	2388429	2390449	2020	+	Polycistronic
SAM23877_RS10765*SAM23877_RS10765,SAM23877_RS10770*SAM23877_RS10770	2390578	2391651	1073	+	Polycistronic
SAM23877_RS10775	2391775	2392242	467	-	Monocistronic
SAM23877_RS10780	2392372	2393919	1547	+	Monocistronic
SAM23877_RS10785*SAM23877_RS10785,SAM23877_RS10790*SAM23877_RS10790	2394067	2395881	1814	+	Polycistronic
SAM23877_RS10795	2395703	2396063	360	-	Monocistronic
SAM23877_RS10800	2396192	2396577	385	+	Monocistronic
SAM23877_RS10805*SAM23877_RS10805,SAM23877_RS10815*SAM23877_RS10815	2396642	2399061	2419	+	Polycistronic
SAM23877_RS10810	2397408	2398277	869	-	Monocistronic
SAM23877_RS10820	2399185	2400216	1031	+	Monocistronic
SAM23877_RS10825	2400411	2401296	885	+	Monocistronic
SAM23877_RS10830*SAM23877_RS10830,SAM23877_RS10835*SAM23877_RS10835	2401357	2403757	2400	+	Polycistronic
SAM23877_RS10840*SAM23877_RS10840,SAM23877_RS10845*SAM23877_RS10845	2403742	2406120	2378	+	Polycistronic
SAM23877_RS10850	2406172	2406667	495	-	Monocistronic
SAM23877_RS10855*SAM23877_RS10855,SAM23877_RS10860*SAM23877_RS10860*SAM23877_RS10860,SAM23877_RS10865*SAM23877_RS10865	2406768	2410070	3302	+	Polycistronic
SAM23877_RS10870*SAM23877_RS10870,SAM23877_RS10875*SAM23877_RS10875	2409844	2415929	6085	-	Polycistronic
SAM23877_RS10880	2416027	2417481	1454	-	Monocistronic
SAM23877_RS10885	2417623	2418642	1019	+	Monocistronic
SAM23877_RS10890*SAM23877_RS10890,SAM23877_RS10895*SAM23877_RS10895*SAM23877_RS10895,SAM23877_RS10900*SAM23877_RS10900*SAM23877_RS10900,SAM23877_RS10905*SAM23877_RS10905	2418494	2423988	5494	-	Polycistronic
SAM23877_RS10910*SAM23877_RS10910,SAM23877_RS10915*SAM23877_RS10915	2424121	2426307	2186	+	Polycistronic
SAM23877_RS10920	2426520	2429528	3008	-	Monocistronic
SAM23877_RS10925	2429657	2429945	288	+	Monocistronic
SAM23877_RS10930*SAM23877_RS10930,SAM23877_RS10935*SAM23877_RS10935	2429942	2430964	1022	+	Polycistronic
SAM23877_RS10940*SAM23877_RS10940,SAM23877_RS10945*SAM23877_RS10945	2430730	2433165	2435	-	Polycistronic
SAM23877_RS10950	2433162	2433870	708	-	Monocistronic
SAM23877_RS10955	2433876	2435633	1757	+	Monocistronic
SAM23877_RS10960	2435770	2436080	310	+	Monocistronic
SAM23877_RS10965	2436122	2436331	209	-	Monocistronic
SAM23877_RS10970	2436328	2437182	854	-	Monocistronic
SAM23877_RS10975	2437300	2438520	1220	-	Monocistronic
SAM23877_RS10980	2438667	2439801	1134	-	Monocistronic
SAM23877_RS10985	2439987	2440912	925	+	Monocistronic
SAM23877_RS10990	2441158	2442183	1025	+	Monocistronic
SAM23877_RS10995	2442180	2442997	817	+	Monocistronic
SAM23877_RS11000	2442529	2446600	4071	-	Monocistronic
SAM23877_RS11005	2446692	2447663	971	+	Monocistronic
SAM23877_RS11010	2447465	2447726	261	-	Monocistronic
SAM23877_RS11015	2447785	2448489	704	-	Monocistronic
SAM23877_RS11020	2448621	2449223	602	+	Monocistronic
SAM23877_RS11025	2449304	2449621	317	-	Monocistronic
SAM23877_RS11030	2449596	2450453	857	+	Monocistronic
SAM23877_RS11035	2450605	2451252	647	+	Monocistronic
SAM23877_RS11040	2451335	2451550	215	-	Monocistronic
SAM23877_RS11045	2451654	2452298	644	-	Monocistronic
SAM23877_RS11050	2452520	2454103	1583	-	Monocistronic
SAM23877_RS11055	2454167	2455600	1433	-	Monocistronic
SAM23877_RS11060	2455703	2456743	1040	+	Monocistronic
SAM23877_RS11065	2456740	2457831	1091	+	Monocistronic
SAM23877_RS11070	2457828	2458688	860	+	Monocistronic
SAM23877_RS11075	2458773	2459790	1017	+	Monocistronic
SAM23877_RS11080	2459872	2460639	767	-	Monocistronic
SAM23877_RS11085	2460741	2461391	650	-	Monocistronic
SAM23877_RS11090	2461485	2461695	210	+	Monocistronic
SAM23877_RS11095	2461739	2462728	989	-	Monocistronic
SAM23877_RS11100	2463099	2464148	1049	-	Monocistronic
SAM23877_RS11105	2464236	2465638	1402	-	Monocistronic
SAM23877_RS11110	2465723	2466779	1056	+	Monocistronic
SAM23877_RS11115	2466747	2468399	1652	-	Monocistronic
SAM23877_RS11120	2468532	2469355	823	+	Monocistronic
SAM23877_RS11125	2469587	2469913	326	-	Monocistronic
SAM23877_RS11130	2470077	2470619	542	+	Monocistronic
SAM23877_RS11135	2470654	2471001	347	+	Monocistronic
SAM23877_RS11140	2471118	2472107	989	-	Monocistronic
SAM23877_RS11145	2472126	2473160	1034	-	Monocistronic
SAM23877_RS36150*SAM23877_RS11150*SAM23877_RS11150,SAM23877_RS11155*SAM23877_RS11155	2473504	2475810	2306	-	Polycistronic
SAM23877_RS11160	2476007	2476333	326	+	Monocistronic
SAM23877_RS11165	2476519	2477342	823	+	Monocistronic
SAM23877_RS11170	2477404	2478063	659	+	Monocistronic
SAM23877_RS11175*SAM23877_RS11175,SAM23877_RS11180*SAM23877_RS11180*SAM23877_RS11180,SAM23877_RS11185*SAM23877_RS11185	2478035	2481033	2998	-	Polycistronic
SAM23877_RS11190	2481232	2482431	1199	+	Monocistronic
SAM23877_RS11195	2482770	2483645	875	-	Monocistronic
SAM23877_RS11200	2484021	2485256	1235	+	Monocistronic
SAM23877_RS11205	2485716	2486348	632	+	Monocistronic
SAM23877_RS11210	2486456	2487904	1448	-	Monocistronic
SAM23877_RS11215	2488195	2489964	1769	+	Monocistronic
SAM23877_RS11220	2490040	2490797	757	+	Monocistronic
SAM23877_RS11225*SAM23877_RS11225,SAM23877_RS11230*SAM23877_RS11230	2490820	2492840	2020	+	Polycistronic
SAM23877_RS11235	2492951	2493675	724	+	Monocistronic
SAM23877_RS11240	2493254	2494342	1088	-	Monocistronic
SAM23877_RS11245	2494339	2495073	734	-	Monocistronic
SAM23877_RS11250	2495067	2496461	1394	-	Monocistronic
SAM23877_RS11255*SAM23877_RS11255,SAM23877_RS11260*SAM23877_RS11260	2496530	2498839	2309	+	Polycistronic
SAM23877_RS11265	2498836	2499489	653	+	Monocistronic
SAM23877_RS11270	2499518	2500702	1184	+	Monocistronic
SAM23877_RS11275	2500783	2502471	1688	+	Monocistronic
SAM23877_RS11280	2502468	2503310	842	+	Monocistronic
SAM23877_RS11285	2503436	2504224	788	-	Monocistronic
SAM23877_RS11290	2504572	2505251	679	+	Monocistronic
SAM23877_RS11295	2505433	2506425	992	-	Monocistronic
SAM23877_RS11300	2506573	2507163	590	+	Monocistronic
SAM23877_RS11305	2507173	2507559	386	-	Monocistronic
SAM23877_RS11310	2507677	2508559	882	+	Monocistronic
SAM23877_RS11315*SAM23877_RS11315,SAM23877_RS11320*SAM23877_RS11320	2508519	2510451	1932	+	Polycistronic
SAM23877_RS11325	2510411	2512564	2153	-	Monocistronic
SAM23877_RS11330	2513020	2514405	1385	+	Monocistronic
SAM23877_RS11335	2513851	2514930	1079	-	Monocistronic
SAM23877_RS11340	2514984	2515414	430	+	Monocistronic
SAM23877_RS11345*SAM23877_RS11345,SAM23877_RS11350*SAM23877_RS11350	2515402	2516717	1315	-	Polycistronic
SAM23877_RS11355*SAM23877_RS11355,SAM23877_RS11360*SAM23877_RS11360	2516876	2518931	2055	+	Polycistronic
SAM23877_RS11365	2519394	2520059	665	-	Monocistronic
SAM23877_RS11370	2520309	2521116	807	-	Monocistronic
SAM23877_RS11375*SAM23877_RS11375,SAM23877_RS11380*SAM23877_RS11380	2521275	2523720	2445	+	Polycistronic
SAM23877_RS11385	2523921	2524376	455	+	Monocistronic
SAM23877_RS11390	2524568	2525265	697	+	Monocistronic
SAM23877_RS11395*SAM23877_RS11395,SAM23877_RS11400*SAM23877_RS11400	2524698	2526093	1395	-	Polycistronic
SAM23877_RS11405	2526208	2526572	364	+	Monocistronic
SAM23877_RS11410	2526670	2526744	74	-	Monocistronic
SAM23877_RS11415	2526963	2527733	770	+	Monocistronic
SAM23877_RS11420	2527804	2529211	1407	+	Monocistronic
SAM23877_RS11425	2529469	2529696	227	+	Monocistronic
SAM23877_RS11430	2529718	2530946	1228	+	Monocistronic
SAM23877_RS11435*SAM23877_RS11440*SAM23877_RS11440,SAM23877_RS11445*SAM23877_RS11445	2530610	2535452	4842	-	Polycistronic
SAM23877_RS11450	2535481	2536449	968	+	Monocistronic
SAM23877_RS11455	2536471	2537260	789	-	Monocistronic
SAM23877_RS11460*SAM23877_RS11460,SAM23877_RS11465*SAM23877_RS11465*SAM23877_RS11465,SAM23877_RS11470*SAM23877_RS11470*SAM23877_RS11470,SAM23877_RS11475*SAM23877_RS11475*SAM23877_RS11475,SAM23877_RS11480*SAM23877_RS11480	2537328	2541287	3959	-	Polycistronic
SAM23877_RS11485*SAM23877_RS11485,SAM23877_RS11490*SAM23877_RS11490	2541304	2545198	3894	+	Polycistronic
SAM23877_RS11495*SAM23877_RS11495,SAM23877_RS11500*SAM23877_RS11500	2545002	2547287	2285	-	Polycistronic
SAM23877_RS11505	2547395	2548107	712	+	Monocistronic
SAM23877_RS11510	2548180	2549429	1249	+	Monocistronic
SAM23877_RS11515	2549462	2550318	856	+	Monocistronic
SAM23877_RS11520	2549985	2551342	1357	-	Monocistronic
SAM23877_RS11525	2551339	2551824	485	-	Monocistronic
SAM23877_RS11530*SAM23877_RS11530,SAM23877_RS11535*SAM23877_RS11535	2551938	2553337	1399	+	Polycistronic
SAM23877_RS11540	2553371	2554280	909	+	Monocistronic
SAM23877_RS11545	2554249	2554506	257	+	Monocistronic
SAM23877_RS11550	2554896	2555681	785	+	Monocistronic
SAM23877_RS11555	2556234	2556890	656	-	Monocistronic
SAM23877_RS11560*SAM23877_RS11560,SAM23877_RS11565*SAM23877_RS11565*SAM23877_RS11565,SAM23877_RS11570*SAM23877_RS11570*SAM23877_RS11570,SAM23877_RS11575*SAM23877_RS11575*SAM23877_RS11575,SAM23877_RS11580*SAM23877_RS11580	2556953	2561954	5001	+	Polycistronic
SAM23877_RS11585	2562049	2562632	583	-	Monocistronic
SAM23877_RS11590	2562718	2563744	1026	+	Monocistronic
SAM23877_RS11595	2563782	2564762	980	+	Monocistronic
SAM23877_RS11600	2565047	2565457	410	+	Monocistronic
SAM23877_RS11605	2565572	2567140	1568	+	Monocistronic
SAM23877_RS11610	2566780	2567604	824	-	Monocistronic
SAM23877_RS11615	2567686	2568894	1208	+	Monocistronic
SAM23877_RS11620*SAM23877_RS11620,SAM23877_RS11625*SAM23877_RS11625	2568971	2570605	1634	-	Polycistronic
SAM23877_RS11630	2570690	2571130	440	+	Monocistronic
SAM23877_RS11635	2571494	2572234	740	-	Monocistronic
SAM23877_RS11640	2572449	2573615	1166	+	Monocistronic
SAM23877_RS11645	2573612	2574616	1004	+	Monocistronic
SAM23877_RS11650	2574750	2575721	971	+	Monocistronic
SAM23877_RS11655*SAM23877_RS11655,SAM23877_RS11660*SAM23877_RS11660	2575776	2578544	2768	+	Polycistronic
SAM23877_RS11665*SAM23877_RS11665,SAM23877_RS11670*SAM23877_RS11670	2578541	2580995	2454	+	Polycistronic
SAM23877_RS11675	2581072	2583718	2646	+	Monocistronic
SAM23877_RS11680	2582806	2583771	965	-	Monocistronic
SAM23877_RS11685*SAM23877_RS11685,SAM23877_RS11690*SAM23877_RS11690	2584005	2586024	2019	+	Polycistronic
SAM23877_RS11695	2586054	2586732	678	-	Monocistronic
SAM23877_RS11700	2586917	2589673	2756	+	Monocistronic
SAM23877_RS11705	2589733	2591238	1505	-	Monocistronic
SAM23877_RS11710	2591269	2592129	860	-	Monocistronic
SAM23877_RS11715	2592126	2593067	941	-	Monocistronic
SAM23877_RS11720	2593064	2594422	1358	-	Monocistronic
SAM23877_RS11725	2594840	2595439	599	+	Monocistronic
SAM23877_RS11730	2595436	2596608	1172	+	Monocistronic
SAM23877_RS11735	2596640	2597851	1211	+	Monocistronic
SAM23877_RS11740	2597883	2599244	1361	+	Monocistronic
SAM23877_RS11745	2599578	2600456	878	-	Monocistronic
SAM23877_RS11750	2600453	2601264	811	-	Monocistronic
SAM23877_RS11755	2601357	2601959	602	+	Monocistronic
SAM23877_RS11760*SAM23877_RS11760,SAM23877_RS11765*SAM23877_RS11765	2601956	2603605	1649	-	Polycistronic
SAM23877_RS11770	2603781	2605208	1427	+	Monocistronic
SAM23877_RS11775	2605267	2606730	1463	+	Monocistronic
SAM23877_RS11780	2606723	2608093	1370	+	Monocistronic
SAM23877_RS11785	2608338	2611970	3632	-	Monocistronic
SAM23877_RS11790	2612007	2612543	536	+	Monocistronic
SAM23877_RS11795*SAM23877_RS11795,SAM23877_RS11800*SAM23877_RS11800*SAM23877_RS11800,SAM23877_RS11805*SAM23877_RS11805*SAM23877_RS11810	2612540	2619656	7116	+	Polycistronic
SAM23877_RS11815	2620541	2621590	1049	+	Monocistronic
SAM23877_RS11820	2621668	2623068	1400	+	Monocistronic
SAM23877_RS11825	2623427	2624134	707	+	Monocistronic
SAM23877_RS11830	2624409	2624482	73	-	Monocistronic
SAM23877_RS11835*SAM23877_RS11835,SAM23877_RS11840*SAM23877_RS11840	2624659	2624809	150	-	Polycistronic
SAM23877_RS11845*SAM23877_RS11845,SAM23877_RS11850*SAM23877_RS11850	2624712	2626841	2129	+	Polycistronic
SAM23877_RS11855*SAM23877_RS11860	2626920	2630665	3745	+	Polycistronic
SAM23877_RS11865*SAM23877_RS11865,SAM23877_RS11870*SAM23877_RS11870	2630719	2632645	1926	+	Polycistronic
SAM23877_RS11875	2632485	2633986	1501	-	Monocistronic
SAM23877_RS11880*SAM23877_RS11880,SAM23877_RS11885*SAM23877_RS11885	2634056	2637429	3373	-	Polycistronic
SAM23877_RS11890	2637453	2638727	1274	-	Monocistronic
SAM23877_RS11895	2638849	2639637	788	-	Monocistronic
SAM23877_RS11900	2639803	2640489	686	+	Monocistronic
SAM23877_RS11905	2640882	2643035	2153	+	Monocistronic
SAM23877_RS11910	2643039	2643461	422	-	Monocistronic
SAM23877_RS11915	2643607	2645250	1643	+	Monocistronic
SAM23877_RS11920	2645334	2645921	587	-	Monocistronic
SAM23877_RS11925	2646210	2646743	533	+	Monocistronic
SAM23877_RS11930	2646953	2647579	626	+	Monocistronic
SAM23877_RS11935	2647479	2647929	450	-	Monocistronic
SAM23877_RS11940*SAM23877_RS11940,SAM23877_RS11945*SAM23877_RS11945	2648013	2649558	1545	+	Polycistronic
SAM23877_RS11950	2649619	2650401	782	-	Monocistronic
SAM23877_RS11955*SAM23877_RS11960	2650669	2654495	3826	+	Polycistronic
SAM23877_RS11965	2654492	2654842	350	+	Monocistronic
SAM23877_RS11970	2655001	2656172	1171	+	Monocistronic
SAM23877_RS11975	2656367	2657418	1051	-	Monocistronic
SAM23877_RS11980	2657447	2659322	1875	+	Monocistronic
SAM23877_RS11985	2658030	2659238	1208	-	Monocistronic
SAM23877_RS11990	2659527	2662256	2729	-	Monocistronic
SAM23877_RS11995	2662693	2665421	2728	+	Monocistronic
SAM23877_RS12000	2665021	2666187	1166	-	Monocistronic
SAM23877_RS12005	2666295	2667740	1445	+	Monocistronic
SAM23877_RS12010	2667945	2672327	4382	-	Monocistronic
SAM23877_RS12015	2673048	2673302	254	-	Monocistronic
SAM23877_RS12020	2673508	2673813	305	+	Monocistronic
SAM23877_RS12025	2673922	2674536	614	-	Monocistronic
SAM23877_RS12030	2674719	2676200	1481	-	Monocistronic
SAM23877_RS12035	2676307	2677296	989	+	Monocistronic
SAM23877_RS12040*SAM23877_RS12045	2677326	2678995	1669	+	Polycistronic
SAM23877_RS12050	2679028	2679650	622	+	Monocistronic
SAM23877_RS12055*SAM23877_RS12055,SAM23877_RS12060*SAM23877_RS12060	2679527	2681176	1649	-	Polycistronic
SAM23877_RS12065	2681199	2681414	215	-	Monocistronic
SAM23877_RS12070	2681702	2681997	295	+	Monocistronic
SAM23877_RS12075	2682475	2683073	598	+	Monocistronic
SAM23877_RS12080	2683189	2684685	1496	+	Monocistronic
SAM23877_RS12085	2684682	2685350	668	-	Monocistronic
SAM23877_RS12090	2685428	2686651	1223	-	Monocistronic
SAM23877_RS12095	2686719	2688761	2042	-	Monocistronic
SAM23877_RS12100*SAM23877_RS12100,SAM23877_RS12105*SAM23877_RS12105*SAM23877_RS12105,SAM23877_RS12110*SAM23877_RS12110	2688872	2692109	3237	-	Polycistronic
SAM23877_RS12115*SAM23877_RS12115,SAM23877_RS12120*SAM23877_RS12120*SAM23877_RS12120,SAM23877_RS12125*SAM23877_RS12125	2692106	2695829	3723	-	Polycistronic
SAM23877_RS12130	2695858	2696624	766	+	Monocistronic
SAM23877_RS12135	2696148	2697294	1146	-	Monocistronic
SAM23877_RS12140	2697449	2699359	1910	-	Monocistronic
SAM23877_RS12145*SAM23877_RS12145,SAM23877_RS12150*SAM23877_RS12150*SAM23877_RS12150,SAM23877_RS12155*SAM23877_RS12155*SAM23877_RS12155,SAM23877_RS12160*SAM23877_RS12160*SAM23877_RS12160,SAM23877_RS12165*SAM23877_RS12165	2699510	2705131	5621	+	Polycistronic
SAM23877_RS12170	2705128	2706432	1304	+	Monocistronic
SAM23877_RS12175	2706429	2706788	359	+	Monocistronic
SAM23877_RS12180*SAM23877_RS12180,SAM23877_RS12185*SAM23877_RS12185	2707011	2708440	1429	+	Polycistronic
SAM23877_RS12190	2708377	2709698	1321	-	Monocistronic
SAM23877_RS12195	2710098	2711447	1349	+	Monocistronic
SAM23877_RS12200*SAM23877_RS12200,SAM23877_RS12205*SAM23877_RS12205*SAM23877_RS12205,SAM23877_RS12210*SAM23877_RS12210	2711485	2713792	2307	-	Polycistronic
SAM23877_RS12215*SAM23877_RS12215,SAM23877_RS12220*SAM23877_RS12220	2713957	2717746	3789	-	Polycistronic
SAM23877_RS12225	2717866	2718249	383	+	Monocistronic
SAM23877_RS12230	2718174	2719085	911	-	Monocistronic
SAM23877_RS12235*SAM23877_RS12235,SAM23877_RS12240*SAM23877_RS12240*SAM23877_RS12240,SAM23877_RS12245*SAM23877_RS12245	2719082	2722556	3474	-	Polycistronic
SAM23877_RS12250	2722662	2723396	734	+	Monocistronic
SAM23877_RS12255	2723431	2724421	990	+	Monocistronic
SAM23877_RS12260*SAM23877_RS12260,SAM23877_RS12265*SAM23877_RS12265	2724373	2728358	3985	-	Polycistronic
SAM23877_RS12270	2728529	2730536	2007	-	Monocistronic
SAM23877_RS12275	2730665	2732612	1947	-	Monocistronic
SAM23877_RS12280	2732739	2733256	517	+	Monocistronic
SAM23877_RS12285*SAM23877_RS12285,SAM23877_RS12290*SAM23877_RS12290	2733548	2734840	1292	-	Polycistronic
SAM23877_RS12295	2734883	2735764	881	-	Monocistronic
SAM23877_RS12300*SAM23877_RS12300,SAM23877_RS12305*SAM23877_RS12305	2735989	2739486	3497	-	Polycistronic
SAM23877_RS12310	2739555	2740772	1217	-	Monocistronic
SAM23877_RS12315*SAM23877_RS12315,SAM23877_RS12320*SAM23877_RS12320	2740795	2742578	1783	-	Polycistronic
SAM23877_RS12325	2742727	2745860	3133	-	Monocistronic
SAM23877_RS12330	2746093	2747472	1379	+	Monocistronic
SAM23877_RS12335	2747469	2749107	1638	+	Monocistronic
SAM23877_RS12340*SAM23877_RS12340,SAM23877_RS12345*SAM23877_RS12345	2749135	2749851	716	-	Polycistronic
SAM23877_RS12350*SAM23877_RS12350,SAM23877_RS12355*SAM23877_RS12355	2749942	2750807	865	-	Polycistronic
SAM23877_RS12360	2750804	2751279	475	-	Monocistronic
SAM23877_RS12365*SAM23877_RS12365,SAM23877_RS12370*SAM23877_RS12370	2751327	2754466	3139	-	Polycistronic
SAM23877_RS12375	2754293	2756224	1931	+	Monocistronic
SAM23877_RS12380*SAM23877_RS12380,SAM23877_RS12385*SAM23877_RS12385*SAM23877_RS12385,SAM23877_RS12390*SAM23877_RS12390*SAM23877_RS12390,SAM23877_RS12395*SAM23877_RS12395	2755822	2759718	3896	-	Polycistronic
SAM23877_RS12400	2759735	2760948	1213	-	Monocistronic
SAM23877_RS12405	2761288	2763327	2039	+	Monocistronic
SAM23877_RS12410	2763529	2764968	1439	-	Monocistronic
SAM23877_RS12415*SAM23877_RS12415,SAM23877_RS12420*SAM23877_RS12420*SAM23877_RS12420,SAM23877_RS12425*SAM23877_RS12425	2764757	2771167	6410	+	Polycistronic
SAM23877_RS12430*SAM23877_RS12430,SAM23877_RS12435*SAM23877_RS12435*SAM23877_RS12435,SAM23877_RS12440*SAM23877_RS12440	2771401	2773891	2490	-	Polycistronic
SAM23877_RS12445*SAM23877_RS12445,SAM23877_RS12450*SAM23877_RS12450*SAM23877_RS12450,SAM23877_RS12455*SAM23877_RS12455*SAM23877_RS12455,SAM23877_RS12460*SAM23877_RS12460	2773917	2781588	7671	-	Polycistronic
SAM23877_RS12465	2781626	2783467	1841	-	Monocistronic
SAM23877_RS12470	2783511	2785717	2206	-	Monocistronic
SAM23877_RS12475	2785763	2786997	1234	-	Monocistronic
SAM23877_RS12480*SAM23877_RS12480,SAM23877_RS12485*SAM23877_RS12485*SAM23877_RS12485,SAM23877_RS12490*SAM23877_RS12490*SAM23877_RS12490,SAM23877_RS12495*SAM23877_RS12495	2786994	2792476	5482	-	Polycistronic
SAM23877_RS12500	2792600	2793073	473	-	Monocistronic
SAM23877_RS12505*SAM23877_RS12505,SAM23877_RS12510*SAM23877_RS12510	2793156	2795367	2211	-	Polycistronic
SAM23877_RS12515	2795620	2798333	2713	-	Monocistronic
SAM23877_RS12520	2798372	2799386	1014	+	Monocistronic
SAM23877_RS12525*SAM23877_RS12525,SAM23877_RS12530*SAM23877_RS12530*SAM23877_RS12530,SAM23877_RS12535*SAM23877_RS12535*SAM23877_RS12535,SAM23877_RS12540*SAM23877_RS12540*SAM23877_RS12540,SAM23877_RS12545*SAM23877_RS12545	2799423	2804752	5329	-	Polycistronic
SAM23877_RS12555	2804875	2805389	514	-	Monocistronic
SAM23877_RS12550	2804913	2804986	73	+	Monocistronic
SAM23877_RS12560	2805937	2807121	1184	+	Monocistronic
SAM23877_RS12565*SAM23877_RS12565,SAM23877_RS12570*SAM23877_RS12570	2807118	2808862	1744	-	Polycistronic
SAM23877_RS12575	2809024	2810676	1652	+	Monocistronic
SAM23877_RS12580*SAM23877_RS12580,SAM23877_RS12585*SAM23877_RS12585	2810334	2811886	1552	-	Polycistronic
SAM23877_RS12590	2812092	2813534	1442	+	Monocistronic
SAM23877_RS12595	2813612	2814193	581	-	Monocistronic
SAM23877_RS12600	2814582	2815961	1379	+	Monocistronic
SAM23877_RS12605	2816092	2816830	738	+	Monocistronic
SAM23877_RS12610	2816892	2817716	824	-	Monocistronic
SAM23877_RS12615	2817803	2818084	281	+	Monocistronic
SAM23877_RS12620	2817828	2818676	848	-	Monocistronic
SAM23877_RS12625	2818778	2821383	2605	+	Monocistronic
SAM23877_RS12630	2821627	2822712	1085	+	Monocistronic
SAM23877_RS12635	2823024	2826317	3293	+	Monocistronic
SAM23877_RS12640*SAM23877_RS12640,SAM23877_RS12645*SAM23877_RS12645	2826391	2827667	1276	-	Polycistronic
SAM23877_RS12650	2827779	2829044	1265	+	Monocistronic
SAM23877_RS12655	2829013	2829489	476	-	Monocistronic
SAM23877_RS12660	2829493	2832182	2689	+	Monocistronic
SAM23877_RS12665	2832471	2833403	932	-	Monocistronic
SAM23877_RS12670	2833434	2834366	932	-	Monocistronic
SAM23877_RS12675	2834405	2835355	950	-	Monocistronic
SAM23877_RS12680	2835460	2835984	524	+	Monocistronic
SAM23877_RS12685	2836067	2836358	291	-	Monocistronic
[truncated: 3,588 more rows]
[truncated: 4 more columns]

## Sheet: Supplementary Table S2
Re-defined transcriptome statistics
	% of HQ reads on official transcripts					% of HQ reads on re-defined transcriptome
	WT	WpirA	WpirA rpoB®			WT	WpirA	WpirA rpoB®
48h Replicate A	34.4	24.9	45.6		48h Replicate A	94	97	94.8
48h Replicate B	29.3	29.7	46		48h Replicate B	94.8	95.6	95.9
72h Replicate A	46.6	50.2	47		72h Replicate A	93.9	96	94.7
72h Replicate B	47.5	49.9	46.6		72h Replicate B	94	95.2	95.6
96h Replicate A	50.5	53.9	52.5		96h Replicate A	94	95.4	94
96h Replicate B	50.2	51.7	54.3		96h Replicate B	93.9	95.3	94.5
120h Replicate A	50.3	50.3	52.2		120h Replicate A	94.2	95.6	93.7
120h Replicate B	51.2	55.4	52.2		120h Replicate B	93.9	95.3	94.9

## Sheet: Supplementary Table S3
sRNA ID	Start	end	NcRNA-length	strand	Sequence
sRNA #1	319996	320416	420	+	ACAAGGGGGATGGGCGATGACAATGCTCGGCGCAGGGGCACTGTACCTGTTCTGCTACCTCGACGTTGTCGCTTGTCTCGCCATTGGGGACTGGATTTCCGATGTGGGTCCTCCTTTGCTTTACGGCAGCCCGGCCTCTTTCGTCGCTGGGTTCGTCACCCAGGCCGCACGTGACGTCTATCGGCGAAAGGCGGAGCGCAACGCGCCTATGTAAGCGTCCGGTTGGACAGTGCGCCCTCGTACTGGGCGTGGTACAGAAGGTTTTTGCGCCGCCGGCCGCATCGGCACCCGGCGGGGTGGTCACACAGACTGGGTGCGCATGGCATCGAGGCGGTCCGAGGCGCCGCGCGGCGGGGTCACCACGAGGAGGGGCACAGAGCCGCATCTTCGAACCGGTGA…
sRNA #2	579553	579600	47	+	TCACCACTTTGGCGCTCACCGCCTGCGGCACGGAGAAGACAGACGCC
sRNA #3	1208877	1208935	58	-	CAGCCAACTATACTCAGCGCAGGCGGACGGGCCCCGGTGGGCCCGGCCCGGCTACGTC
sRNA #4	1651847	1651951	104	-	ACGGTCAGGGAACAGGTGAGCGAGCCGGCCCCGGCCCGCCGGTGATCCCAACCGCCCGACGAGGGCGGGGGATTGGACCGGGGGAGCGTGTGCGCGCGGAGGGG
sRNA #5	1665348	1665611	263	-	GCGACCGCACCCCTGCGACCGAGGCGACGATGACGCCCGGTGCTCGTTGTATGTGTCGAATGTGCGCCTCCTAGAGGGCCCCTGCACCACCTGAGCCTCGCGCCCCGAAGCGAGCGCCCGCTCACGGCCGCCACCGCGCCCCGCGTCCGCGGCTGAGCCACGCCCCGCGCACACGTTTCTCCCCGGTTCCACCACCGTGCATCGCCACCGCGAGAACCGTGCCGCGTTCCGAAGGACCCCCAGAACCCCGAAGAACAACGCCC
sRNA #6	1736776	1736789	13	+	CTCCGAGTGTGCG
sRNA #7	1842737	1843126	389	+	GCATCTTGGGCTTCGGGGGGCAAAGCGGAACGGTCCGGGGGACCCACTCCGTACGAAATCGCCCCCTATGAAGAACAGATGGCGTTAAACCAACAAAAACGTGAGACCTGGTTCCAGGTCTTGCCATACGGGTTCAATCGTCAATACCGTCATACATCTCTCGCATCGGAACGTCGGCAAGCGGCTCAGGGGAGGGCTCGAGGCCGCGGCGGACCGGGCGGGAGGGCGCGGTAGGGGGGTGCCGTGCTCGGTGGCCGCACAGGCGACCGGGCCGTGCCGCGCGGTCGGCTGCCGTTTTCCTTCCGGCGCCGGCAGGCTTTGCCAGCTCGTCCGACACGTACGGAGCTCCGCTCCGCCGTGCCGTGAGACGAGAACCCCCCTTTCGAACC
sRNA #8	2608158	2608261	103	+	CCCAGTTGGTCCCACCTGCACAGCGCAAGGAGCTGCACGATCATGAACCTTCTCACCGACATCCTCGCCGGCCTCGTCCACTTCGTCGGCTGGCTGGTCTGAC
sRNA #9	2851400	2851500	100	+	GGGGTGGTGCGTTGCTCCGGGATCGGAGCAAGATCGGGTGAAGGCCGGTGCGAATGTCGTCGCGGGCAGCGATACTTGCGGCGACGGATGACCACGGGGG
sRNA #10 (Scr2736)	2914777	2915316	539	+	AGGCTCGCGCATCTTCCTTACGCTTGGGTACCGTTCGACGTATCGGGGCTCTTGCGTACCTAACGGACATACGCAAGAGACGCAGATCACAGTGATGCGAACGTAACCATCTAAGGGGTTCGAAGGTCTAAGTTGGCGATGTCAGGCAGCGTCTTGGGGGGCGCCACCTGACATCTGGGGACGTCTTGGGGGACTTTCCCAGAGCTGCGTTGCCGGGACACGTACACCGGGAAGCTTTGAGCGGCCCTCCCGGTCGTGCGCTGTCCCGGCAGACCGCACGACGGACACACGAGCACGACAGACACACGACACGCAGGCGGGTCCGCCCGTCGGCTCAGCACAGCGATTCAGGCGCTGTCCTCACAGACGCCCGGCCGGATCCCGTGGGGGGAATCCGCA…
sRNA #11	3038400	3038464	64	+	TGGTCCAAGGAAAGACGCCCCACTTCCCGTGGGGAAATGCAGGTGCAAGGCCTGCCCAGCGCTC
sRNA #12	3156107	3156202	95	+	CACCGGCTCGATCCAAGCCCCCGGGCCCAACCTTCGTCGCTACGAGCGACCACTTGCCGCGAGGCGAGCATGGCGGGTCGGTGCCACCTAAACGC
sRNA #13	3248931	3249103	172	+	GCGTTTCCGACTCTATCAGATCTTTCCGATCCGATTTCCTCGGTGCTTTCCAGGTTCTCGCTTTCGCGTTTCCCTTTCCGGCGGTTCCGACTTTATCAGAAGTTCCGGGCTGGTCTGACCGGCCGTTCTTTTCCGATTAATCGGGAGAGTGCTCCGTCGAATTCTGTGATTC
sRNA #14	3373944	3373953	9	+	GGTCCCTTA
sRNA #15	3515963	3516041	78	+	CGCACCACCCCGCACCACCCACGTCAGGTCACCCACGACACCCTGGGAGCAGCAGCATGTGCGAGGACGACCACACCG
sRNA #16	3536232	3536341	109	+	CCCAGCGGCCGTTCCCGCAAACGCCCCGCAGAAAACGGGAGTCGATCGGAAACGGCTTGTTCCAGACGGTTTCGATCCTGTTCGATCGCATCCGGTCGCACGATAGAGG
sRNA #17	3543619	3543707	88	-	CGTGGCAGTGGGCTCCGGGGACCCGGTAGCGTGAGCCGACGATTCCGAAGGTCCCCCATTCGTAGGAGTCCCGGTGACGCAGAGTGGA
sRNA #18	3600956	3601212	256	-	AACCCTGCGACCCTCGTTGCCCCCCCAGTTGAGGTCGATCGCCGTCGCACCCCTCTTTTGTCCTCAAGGGCCGCGCGGGACGGGCGCCGGCCAGGTTGGAGGGAAGTGGAGACATGCGGCCAGTGCGGGGTATGCCCGAGAGCACAGGAGTGCGGCCTTGCCGACGCTCGTTGGAGGCGCGGCCCCGCCGCTTGCCGGAGCTGAGGGGAACAGTGACGGCAATGGCGGCACTAAAGCGCCGTTGACTACGGAGACG
sRNA #19	3792138	3792226	88	+	CGGCGTGTAGGGGAATGCGCTCAGCGGTCCGCGACGGGCGGGCCTCGGCACCGAGCCGTTCCACGCACTCCGGCTTTCGATGGCGGGG
sRNA #20	3852015	3852102	87	-	CAGCCCCTCACGCGGCGCTATCTGACTGAACTCCCCCAGGGCCGGAAGGCAGCAAGGGTAGGTCGGCTCTGGCGGGTGCGTGGGGGG
sRNA #21	3864378	3865836	1458	+	CAGACAGGGAGGAGGCAGGCAAGTGACGGAAGCTGACTTGCAAGACTTGCTTGCGAAGCTGCGCCGGTTCGGCGGGGATCACTTCACGTGTGAGGTAAAGCGTTCACAGGGTGGTCTGCCGGCAAGCATGTGGGAGACAATTAGCGCCTTCGCGAACGCTCAAGGTGGACTTATCATTCTCGGCGTCAACGAGAAGACCGACTTCTCCGTTGTTGGGGTACATGAACCTGCAAAAATCGAAGCAAATCTCGCAGTGGTGTGCAGCGAGATGGAACCACCGGTGCGCGCTGAGATGCAGGCTTTCGAGGTAGATGGAAAACATGTGCTCACGTGCTACATTCCACCCACGCCAAAGGACCAAAGGCCATGCCACAAGAAGAGCCTAGGGCCCTGGGCTGG…
sRNA #22	4219508	4219683	175	+	GGTGCCTGAGTGGTGCCGGGTGCGGGGCCGGCCGGAGGGCTGGGCGCGGGGACGGCCGGGAGCCGGGCGGCGGGAAACGGCCGGGGGACGTGTGGGGCCGGCCGGGGACGGCCGCGGGGACGTGTGCGGGATAAACCTGCGGTGCCCGATGGAACGTCAGTTTCACACGTGTGGG
sRNA #23	4321214	4321316	102	+	CTGCACTGTCGACCGGGCTGAGACTGCTTTCGGAAACGGTTGCGCGAAAGCGTCAGGAGCGGAGTTCTGAAGTAATTCTTCTGGCGGCTGGTGCGCTCGGAA
sRNA #24	4359959	4360270	311	+	GCCTGAGAAGGCTCTCGGGTACACCATGGAAGTCACGGATCGTTCGCGACCGTGCTAACCCGGTCCGACTCCTCCCCCCCCGAGTCGGCCGTGGAGACGACCCCCGCTCTCCCCCCCGGCGGGGGTCGTCGCATGTCCGGATGCGTTTTCCCTCCCTCCTTCGGCCTCAGGCGTCGCGTGAGGGCGGGATCGCGGAGGCGTATTGTCATGCGCATGACTGTTACGCAGGGTAGTCGTCGGGCTGCTCTGCGGAAGTCGCGCACGGGGTCGAGTGAGGGTGTGCGGGCTCACTGGTTCGAGTGATGGCGATA
sRNA #25	4564963	4565004	41	-	TCAGGAAGTGCGGTTCTTCCTCGTTGGCCAGGCCCTCGTGG
sRNA #26	4582869	4582912	43	-	GACACCACCCCGACCGCTCACACCGCGGTGACCGCAGACACCA
sRNA #27	4622774	4622967	193	-	CATCCGGGTGCCCCCGACCTCGTTGTCGGTCCCGGAGGCGGACAGTCGGCGTACCGATCCGCCTCCGGAAGGCGTATGGGCGCTGGCCGTGCACAAAAGGTACCCGGGAGGAGTTAACGAGCAGCTCCTGAAACTGCTCGAACAAATCGAGCCCTATTCTTCGGGAATTAATCATCTGACGGCACAGGGGTAT
sRNA #28	4678936	4678954	18	+	GGGACAAAGGGAGGGCGC
sRNA #29	4794916	4794978	62	+	AGCTCGTGGTTAGGGTTGCCTAACTGCGCCCGCCCCCGACCTTCAGGAGGCGTCCATGTCGA
sRNA #30	5008890	5008941	51	+	AGCACCACGGGGGAACAACGGGGGGACACGGGGGAACGGGTAACACGGGGG
sRNA #31	5219741	5220044	303	+	AGCAATGTGTTCGATGCCGGTGTCGCGTGTCCGGGCCGGACTGCGCGTGCCCTCACGGGCCGTCGGCGGTGACGGTGAGCTGGTATCAGGAAGGGGAACGAGCATGGCGGCCATGAAGCCGCGGACGGGCGATGGCCCGCTCGAGGTGACCAAGGAGGGGCGGGGCATCGTCATGCGCGTTCCGCTCGAAGGCGGCGGTCGACTCGTCGTCGAGCTGACCCCCGACGAGGCCGACGCGCTCGGCGACGCCCTCAAGAAGGTCGTCGGCTGACGCGCGAGCGACCATACCCGATCAATCGCCCC
sRNA #32	5237752	5237981	229	-	ACGACCCAGGAGCCACATCAGTAGTTCTCCGCAGGAGGATGACCAGATCAAGGGAGAGGCCATGCGCTTTGAAGTCATGCGACTCGATGATGTCGACGGAACCCCCGTGGACACGACCGTCGTGGACGCCGCCTCTGTGAACCGCATCGTTCAACAGGCCGCCGCCATAGGGCAGCGCCTGTGGATCCGCCCCGCCGACACCACGGCCTTGTAGCGCGGACCGCCCGCA
sRNA #33	5940156	5940538	382	-	ACACCCCGCGATCACGCTCTGCCTGTACCGCGTCACCGCTCGGTACGCCGCGGTCCGCTTCCGCAGAGCGGGCGTGGGTGTCCGGCACCGTCGCCGCCCAGCGGGGCAGCGCTGGGCACTCCACCGGAGACGTGATCGCCCCTTCCACACGGCACACCCCCGTGCCACCGACCCACGACCCAGGACGAGGGGGCGCAGCATGGACGCTTTCACCGCAGGACTTCTGCAGCGCATACAGACGACCGAGTCCGACCTGTCCCGGGCCCGCGACGAGGGGGACGAGTTCCTCGTCGACGTGGAGCTGGGAGAGCTCGACGACCTGCGCCGCCTCGCAGCCGAGCACGGTGTGGAGGTCAGCGCGACCGGCGTCTGATCGGCCCGT
sRNA #34	6552189	6552212	23	+	CAGCACCGTGTGTTGAGCCGCCC
sRNA #35	6575655	6575723	68	-	CCGCCGCGCGGGCGTGTGCACGCCCTCCGCGCCGGCACCGGGCGTGTGCGCCAGTCAGCCCGGCAACA
sRNA #36	6589962	6590006	44	+	TGACCGTGAGGGCTTCGAAGAGGTTGCCCTACACATCGACGATG
sRNA #37	6774755	6774860	105	+	CGAAGACTGTTGAGGTGCGCTGAACGTTCGACGACGGGAGCGACGGCCCCTACGCCTGGCTGATGGCATCGACGGCGAGCGCGGTGGACGGTCGCAAGAGGGGAG
sRNA #38	6781504	6781551	47	-	TGCACAGGGTGGCGGAGGGGTACAGCGGTCCGCCGGTACTGGGGCGG
sRNA #39	6995293	6995551	258	+	GCCTCTCGGACTCGGAAGTCGACGCATGTCCCATTTACCCGAATCAAGGAAAGTGCTCGGAAACCGTCCCCAGCGCCAATAAACTCGCAGGTCAAACAGTCTGCTCCCCGCACCCGCGGGGATGGTCCCAGATCGGTCTCGCCCTGGTACAGGGTGAGCTGCTCCCCGCACCCGCGGGGATGGTCCCACGCGTCGCACCAAGCAGGGCGCGGGCATGGGCTGCTCCCCGCACCCGCGGGGATGGTCCCCAATTGGCGG
sRNA #40	7270517	7270600	83	-	CACCTTCTGCCCACAGGGACGATCGTTCGGCTGAAGCCCTGTGGAGCGTCTCGCCGAGAGGCGACCGCCATCCGTACCCGCCC
sRNA #41	7404225	7404404	179	+	AGCCAACGCCGAGAGGTGAAGCACTGTGGCCGGCAATCAGAAGTCCAAGGCCAAGATGGAGCAGGCCAAGGGGAAGGCCAAGGAAACGGTCGGCCGGGCCGTCGGCAACGAGAGGATGACGGCCGAGGGGCGCGCCGAGCAGTCCAAGGGCGACGCCCGGCAGGCCAAGGAGAAGGGCA
sRNA #42	7436538	7436617	79	-	GCCTGCCCGCCCGCGCGCCGGCGCCCACACCGAGGGAGTCCCGGATGCCACTGACCAGAGGCCTCGTCGCCGCAACGGC
sRNA #43	8079992	8080182	190	-	CCCCAGGCGGTCGGCGGGTGACCGCTTTTGAAGCGGGCGCCCTTGCCGACGAGGACGGCGAGGACGGCGTGGGAGCGCGGTGATCGCACCCCGGCAGGCCAGGGCGGACTCGGCGAGCTCGACCAGGGTGTGGGAGCCCGTTTACCGCGGCTGTCGCCGCACCGGCGGCCCGGTCGGCGGACAAGGCCCG
sRNA #44 (Scr5239)	5331249	5331555	306	+	GTGACCGCGTGCCCGGCAGGGCACGACAACGACAAACGGCGTCCATCGCATGGACACGGTGAGTGGTCTAGTCCACAATGGCCACGGATGGCACTTGCCGTGACGCTCACGCAAGGTGATCGCCAGACTTCCGCCTTCCCCGCACAGGAGGGCGGACCGAGGAACCGGAGCTCTCTGCCCTGACTGCCCCGGCTCCTCATCCTTCGGCCGACCGGGACCGCACACCCCACGGCCGTTGTTGCTCCGGGCTGCGGTGCCGGGAGGGTTGAGGGTCCCTCCCAGGCGCCGCGGCCCGCGGGTGTCTCCG
sRNA #45 (Scr5676)	5737906	5738111	205	-	GGCCCTTCGGTGAACCGCCGTCCCGGGTGCCGGGGCGGCCGTCCTGACCGGAACGCCGCGCGCCCCGGGGGGTTTGGGGCGGGCGACCGTCCGATCGTGAGGAGACCCGGAACCCGTGGGCTCCGGTGGTGTGCGCGAGGCACGACCAGGTCGAAGCTGGGGAGGCCTCGTCCTGAGATCCCGCCCACAGTCCCCTGTGGGCGGGG

## Sheet: Supplementary Table S4
Name	Start	end	NcRNA-length	strand	overlapped genes	strand	tot overlap	ncRNA overlapping portion
asRNA #1	204563	204713	150	-	SAM23877_RS00960	+	144	0.96
asRNA #2	210776	210982	206	+	SAM23877_RS00975	-	137	0.665049
asRNA #3	249442	249607	165	-	SAM23877_RS01185	+	165	1
asRNA #4	321519	322060	541	+	SAM23877_RS01510	-	541	1
asRNA #5	433744	433766	22	+	SAM23877_RS01970	-	22	1
asRNA #6	525050	525310	260	+	SAM23877_RS02350	-	260	1
asRNA #7	542452	542598	146	+	SAM23877_RS02415	-	146	1
asRNA #8	1082367	1082417	50	+	SAM23877_RS04810	-	50	1
asRNA #9	1149164	1149280	116	-	(SAM23877_RS05060,SAM23877_RS05065)SAM23877_RS05065	+	116	1
asRNA #10	1355423	1355526	103	-	SAM23877_RS06055	+	103	1
asRNA #11	1368967	1369075	108	-	SAM23877_RS06130	+	108	1
asRNA #12	1451213	1451293	80	-	(SAM23877_RS06545,SAM23877_RS06550)	+	80	1
asRNA #13	1553520	1553874	354	+	SAM23877_RS06970	-	354	1
asRNA #14	1574321	1574510	189	+	SAM23877_RS07055	-	189	1
asRNA #15	1697804	1700699	2895	+	SAM23877_RS07660,SAM23877_RS07665	-	2643	0.912953
asRNA #16	1740187	1740361	174	+	SAM23877_RS07840	-	174	1
asRNA #17	1892602	1892886	284	+	SAM23877_RS08545	-	284	1
asRNA #18	2003495	2003535	40	-	SAM23877_RS09035	+	40	1
asRNA #19	2151410	2151675	265	+	SAM23877_RS09725	-	265	1
asRNA #20	2155354	2156318	964	+	SAM23877_RS09750	-	964	1
asRNA #21	2255858	2256121	263	+	SAM23877_RS10165	-	263	1
asRNA #22	2257013	2257289	276	+	(SAM23877_RS10165,SAM23877_RS10170)SAM23877_RS10170	-	276	1
asRNA #23	2405234	2406091	857	-	SAM23877_RS10845	+	857	1
asRNA #24	2469426	2469747	321	+	SAM23877_RS11125	-	160	0.498442
asRNA #25	2539615	2539724	109	+	SAM23877_RS11470	-	109	1
asRNA #26	2592267	2592343	76	+	SAM23877_RS11715	-	76	1
asRNA #27	2732782	2732876	94	-	SAM23877_RS12280	+	94	1
asRNA #28	2773529	2773837	308	+	SAM23877_RS12440	-	308	1
asRNA #29	3036145	3036241	96	+	SAM23877_RS13515	-	96	1
asRNA #30	3067214	3067554	340	-	SAM23877_RS13670	+	340	1
asRNA #31	3158751	3158887	136	+	SAM23877_RS14110	-	136	1
asRNA #32	3172931	3173335	404	+	SAM23877_RS14165	-	404	1
asRNA #33	3251674	3251988	314	+	SAM23877_RS14440	-	314	1
asRNA #34	3252118	3252333	215	+	(SAM23877_RS14440,SAM23877_RS14445),SAM23877_RS14445	-	215	1
asRNA #35	3312292	3312362	70	+	(SAM23877_RS14685,SAM23877_RS14690)SAM23877_RS14690	-	70	1
asRNA #36	3315657	3316447	790	+	SAM23877_RS14710	-	790	1
asRNA #37	3375624	3375931	307	-	(SAM23877_RS14940,SAM23877_RS14945)SAM23877_RS14945	+	307	1
asRNA #38	3534793	3534992	199	+	SAM23877_RS15655	-	104	0.522613
asRNA #39	3551233	3551725	492	+	SAM23877_RS15735	-	187	0.380081
asRNA #40	3694300	3694401	101	-	peptide_antipeptide_asRNA_41	+	71	0.70297
asRNA #41	3694330	3695209	879	+	SAM23877_RS16370,peptide_antipeptide_asRNA_40	-	659	0.749716
asRNA #42	3764455	3764506	51	+	SAM23877_RS16755	-	51	1
asRNA #43	3823313	3823436	123	-	SAM23877_RS16985	+	123	1
asRNA #44	3824058	3824541	483	+	SAM23877_RS16990	-	452	0.935818
asRNA #45	3990517	3990562	45	+	SAM23877_RS17780	-	45	1
asRNA #46	4117739	4117782	43	+	SAM23877_RS18330	-	43	1
asRNA #47	4186286	4186591	305	+	SAM23877_RS18680	-	298	0.977049
asRNA #48	4190453	4190504	51	+	SAM23877_RS18700	-	48	0.941176
asRNA #49	4199797	4199986	189	-	SAM23877_RS18735	+	189	1
asRNA #50	4212333	4212572	239	-	SAM23877_RS18800	+	239	1
asRNA #51	4291778	4291857	79	+	SAM23877_RS19145	-	79	1
asRNA #52	4306129	4306457	328	-	SAM23877_RS19205	+	275	0.838415
asRNA #53	4319553	4320922	1369	-	SAM23877_RS19265	+	279	0.203798
asRNA #54	4358515	4358940	425	-	SAM23877_RS19445	+	181	0.425882
asRNA #55	4447540	4447680	140	-	SAM23877_RS19865	+	140	1
asRNA #56	4496322	4496394	72	-	(SAM23877_RS20065,SAM23877_RS20070)	+	72	1
asRNA #57	4500381	4500605	224	+	(SAM23877_RS20080,SAM23877_RS20085)SAM23877_RS20085	-	224	1
asRNA #58	4539498	4540388	890	-	peptide_antipeptide_asRNA_59	+	411	0.461798
asRNA #59	4539970	4540381	411	+	peptide_antipeptide_asRNA_58	-	411	1
asRNA #60	4607036	4607180	144	+	SAM23877_RS20600	-	144	1
asRNA #61	4640714	4641073	359	-	SAM23877_RS20780	+	359	1
asRNA #62	4704116	4706528	2412	-	SAM23877_RS21040(SAM23877_RS21040,SAM23877_RS21045)SAM23877_RS21045	+	2412	1
asRNA #63	4716405	4716651	246	-	SAM23877_RS21105(SAM23877_RS21105,SAM23877_RS21110)SAM23877_RS21110	+	239	0.971545
asRNA #64	4727209	4727266	57	-	SAM23877_RS21175(SAM23877_RS21175,SAM23877_RS21180)	+	57	1
asRNA #65	4742226	4742338	112	-	SAM23877_RS21225	+	112	1
asRNA #66	4769253	4769343	90	-	SAM23877_RS21400	+	90	1
asRNA #67	4775241	4775745	504	-	(SAM23877_RS21440,SAM23877_RS21445)SAM23877_RS21445(SAM23877_RS21445,SAM23877_RS21450)SAM23877_RS21450(SAM23877_RS21450,SAM23877_RS21455)	+	504	1
asRNA #68	4782036	4782366	330	-	SAM23877_RS21490(SAM23877_RS21490,SAM23877_RS21495)	+	330	1
asRNA #69	4834837	4834869	32	+	SAM23877_RS21710	-	32	1
asRNA #70	4980811	4980977	166	-	SAM23877_RS22315	+	166	1
asRNA #71	5040281	5040718	437	-	SAM23877_RS22575	+	437	1
asRNA #72	5043349	5043410	61	+	SAM23877_RS22590	-	61	1
asRNA #73	5151180	5151511	331	+	SAM23877_RS23095	-	331	1
asRNA #74	5221443	5221540	97	-	SAM23877_RS23375	+	97	1
asRNA #75	5239828	5239982	154	+	SAM23877_RS23460	-	149	0.967532
asRNA #76	5333643	5333739	96	+	(SAM23877_RS23845,SAM23877_RS23850)	-	96	1
asRNA #77	5448493	5448545	52	+	SAM23877_RS24405	-	52	1
asRNA #78	5602089	5602182	93	-	SAM23877_RS25025	+	93	1
asRNA #79	5629042	5629094	52	+	SAM23877_RS25135	-	52	1
asRNA #80	5649448	5649770	322	-	SAM23877_RS25250(SAM23877_RS25250,SAM23877_RS25255)	+	322	1
asRNA #81	5661948	5662726	778	-	SAM23877_RS25315(SAM23877_RS25315,SAM23877_RS25320)SAM23877_RS25320(SAM23877_RS25320,SAM23877_RS25325)	+	778	1
asRNA #82	5685878	5686008	130	-	(SAM23877_RS25390,SAM23877_RS25395)SAM23877_RS25395	+	130	1
asRNA #83	5774304	5774460	156	-	SAM23877_RS25785	+	156	1
asRNA #84	5791460	5791553	93	-	SAM23877_RS25835	+	93	1
asRNA #85	5924279	5924372	93	-	SAM23877_RS26365	+	43	0.462366
asRNA #86	5957796	5957990	194	-	SAM23877_RS26510,SAM23877_RS26515	+	197	1.01546
asRNA #87	5995303	5995362	59	-	SAM23877_RS26680	+	59	1
asRNA #88	5998331	5998400	69	+	SAM23877_RS26685	-	69	1
asRNA #89	6098985	6099455	470	-	SAM23877_RS26860,SAM23877_RS26865	+	341	0.725532
asRNA #90	6313803	6313942	139	+	SAM23877_RS27685	-	139	1
asRNA #91	6369035	6369383	348	+	SAM23877_RS27950	-	178	0.511494
asRNA #92	6566432	6566574	142	+	SAM23877_RS28800	-	142	1
asRNA #93	6591362	6591673	311	-	SAM23877_RS28900	+	11	0.0353698
asRNA #94	6592254	6592575	321	-	SAM23877_RS28910,SAM23877_RS28915(SAM23877_RS28915,SAM23877_RS28920)SAM23877_RS28920	+	157	0.489097
asRNA #95	6597734	6597880	146	-	SAM23877_RS28955	+	146	1
asRNA #96	6713696	6713797	101	+	SAM23877_RS29635	-	101	1
asRNA #97	6753339	6753389	50	-	SAM23877_RS29770(SAM23877_RS29770,SAM23877_RS29775)	+	50	1
asRNA #98	6794823	6794965	142	-	(SAM23877_RS29935,SAM23877_RS29940)	+	142	1
asRNA #99	6918592	6918846	254	-	SAM23877_RS30450	+	254	1
asRNA #100	6924285	6924310	25	-	SAM23877_RS30470	+	25	1
asRNA #101	6928679	6928773	94	+	SAM23877_RS30495	-	94	1
asRNA #102	7095927	7096282	355	+	SAM23877_RS31185	-	150	0.422535
asRNA #103	7233328	7233385	57	-	SAM23877_RS31750	+	57	1
asRNA #104	7321783	7321910	127	+	SAM23877_RS32180	-	18	0.141732
asRNA #105	7400247	7400516	269	-	SAM23877_RS32575(SAM23877_RS32575,SAM23877_RS32580)SAM23877_RS32580	+	269	1
asRNA #106	7438897	7438931	34	-	SAM23877_RS32755	+	34	1
asRNA #107	7484188	7484290	102	-	SAM23877_RS32965	+	102	1
asRNA #108	7553444	7553590	146	-	SAM23877_RS33280	+	146	1
asRNA #109	7826790	7826997	207	-	SAM23877_RS33910(SAM23877_RS33910,SAM23877_RS33915)	+	207	1
asRNA #110	7830428	7830608	180	+	SAM23877_RS33925	-	11	0.0611111
asRNA #111	7893249	7893919	670	+	SAM23877_RS34255	-	670	1
asRNA #112	7905710	7906136	426	-	SAM23877_RS34325	+	261	0.612676
asRNA #113	7927578	7928002	424	-	SAM23877_RS34415	+	424	1
asRNA #114	7978917	7979256	339	+	SAM23877_RS34650	-	339	1
asRNA #115	8007553	8007713	160	+	SAM23877_RS34785	-	160	1
asRNA #116	8016120	8016331	211	+	SAM23877_RS34825	-	211	1
asRNA #117	8018621	8018981	360	-	SAM23877_RS34835	+	360	1
asRNA #118	8087188	8087352	164	+	SAM23877_RS35145	-	164	1
asRNA #119	8101078	8101125	47	+	(SAM23877_RS35210,SAM23877_RS35215)	-	47	1

## Sheet: Supplementary Table S5
asRNA ID Class II	Overlap	Locus tag (1)	Gene_portion (1)	Protein code (1)	Start (1)	End (1)	Description (1)	antiSMASH cluster (1)	COG (1)	COG class (1)	Locus tag (2)	Gene_portion (2)	Protein code (2)	Description (2)	antiSMASH cluster (2)	COG (2)	COG class (2)
asRNA_II #1	3	SAM23877_RS01040	5UTR	WP_053125963.1	221073	221092	DNA-binding protein	NA	Transcription	K	SAM23877_RS01035	5UTR	WP_053142004.1	flavoprotein	NA	Unknown	NA
asRNA_II #2	2	SAM23877_RS01115	5UTR	WP_053125989.1	234840	235024	LuxR family transcriptional regulator	NA	Transcription	NA	SAM23877_RS01110	CDS	WP_053125987.1	beta-lactamase	NA	Unknown	R
asRNA_II #3	6	SAM23877_RS01140	CDS	WP_053125996.1	240466	240933	transposase	NA	Mobilome: prophages, transposons	X	SAM23877_RS01135	5UTR	WP_053142008.1	hypothetical protein	NA	Unknown	NA
asRNA_II #4	13	SAM23877_RS01995	CDS	WP_053126270.1	438038	439057	hypothetical protein	NA	Unknown	NA	SAM23877_RS01990	CDS	WP_053126268.1	hypothetical protein	NA	Unknown	NA
asRNA_II #5	185	SAM23877_RS03835	5UTR	WP_053126936.1	848741	849148	bleomycin resistance protein	NA	Unknown	NA	SAM23877_RS03830	CDS	WP_053126934.1	hypothetical protein	NA	Unknown	NA
asRNA_II #6	98	SAM23877_RS04290	5UTR,CDS	WP_053127100.1	944960	945450	hypothetical protein	NA	Unknown	NA	SAM23877_RS04285	5UTR	WP_053127097.1	hypothetical protein	NA	Unknown	NA
asRNA_II #7	356	SAM23877_RS04400	CDS	WP_053127139.1	972247	972603	hypothetical protein	NA	Unknown	NA	SAM23877_RS04395,SAM23877_RS04405	within_operon	NA	NA	NA	Unknown	NA
asRNA_II #8	457	SAM23877_RS05630	3UTR,CDS	WP_053127500.1	1268975	1269442	pyridoxamine 5-phosphate oxidase	NA	Unknown	NA	SAM23877_RS05625,SAM23877_RS05635	within_operon	NA	NA	NA	Unknown	NA
asRNA_II #9	113	SAM23877_RS05870	5UTR,CDS	WP_053127583.1	1319868	1320547	TetR family transcriptional regulator	NA	Transcription	K	SAM23877_RS05865	5UTR	WP_053127581.1	acyl-CoA dehydrogenase	NA	Lipid transport and metabolism	I
asRNA_II #10	65	SAM23877_RS06475	5UTR	WP_053127795.1	1436994	1437063	Rieske (2Fe-2S) protein	NA	Unknown	NA	SAM23877_RS06470	5UTR	WP_053127793.1	hypothetical protein	NA	Unknown	NA
asRNA_II #11	1	SAM23877_RS07625	CDS	WP_053128212.1	1691653	1692615	hypothetical protein	NA	Amino acid transport and metabolism;Carbohydrate transport and metabolism	GER	SAM23877_RS07620	CDS	WP_053128205.1	GntR family transcriptional regulator	NA	Amino acid transport and metabolism;Transcription	KE
asRNA_II #12	36	SAM23877_RS08165	5UTR	WP_053128393.1	1810449	1810708	hypothetical protein	NA	Unknown	NA	SAM23877_RS08160	CDS	WP_053128392.1	penicillin acylase	NA	Secondary metabolites biosynthesis, transport and catabolism	Q
asRNA_II #13	503	SAM23877_RS08180	5UTR	WP_053128396.1	1812423	1813047	dehydratase	NA	Lipid transport and metabolism	I	SAM23877_RS08175	CDS	WP_053128395.1	transcriptional regulator	NA	Transcription	K
asRNA_II #14	557	SAM23877_RS08550	5UTR	WP_053128553.1	1893146	1894122	glucoamylase	NA	Carbohydrate transport and metabolism	G	SAM23877_RS08545	5UTR,CDS	WP_053128546.1	CTP synthetase	NA	Nucleotide transport and metabolism	F
asRNA_II #15	24	SAM23877_RS09530	CDS	WP_053128964.1	2112533	2113219	mycothiol maleylpyruvate isomerase	NA	Unknown	NA	SAM23877_RS09525	5UTR	WP_053142323.1	excinuclease ABC subunit A	NA	Replication, recombination and repair	L
asRNA_II #16	17	SAM23877_RS09770	5UTR	WP_053129103.1	2162260	2162357	hypothetical protein	NA	Unknown	NA	SAM23877_RS09765	5UTR	WP_053129100.1	lytic transglycosylase	NA	Cell wall/membrane/envelope biogenesis	M
asRNA_II #17	178	SAM23877_RS10625	CDS	WP_053129626.1	2358964	2359161	hypothetical protein	NA	Unknown	NA	SAM23877_RS10620,SAM23877_RS10630	within_operon	NA	NA	NA	Unknown	NA
asRNA_II #18	25	SAM23877_RS11030	CDS	WP_053129875.1	2449596	2450453	methionine aminopeptidase	NA	Translation, ribosomal structure and biogenesis;Amino acid transport and metabolism	NA	SAM23877_RS11025	5UTR	WP_053129873.1	hypothetical protein	NA	Unknown	NA
asRNA_II #19	97	SAM23877_RS11845	5UTR	WP_053130347.1	2624712	2624957	hypothetical protein	NA	Unknown	NA	SAM23877_RS11835,SAM23877_RS11840	tRNA,within_operon	NA	NA	NA	Unknown	NA
asRNA_II #20	173	SAM23877_RS12375	5UTR	WP_053130728.1	2754293	2754579	peptidase M48	NA	Posttranslational modification, protein turnover, chaperones	O	SAM23877_RS12370	5UTR	WP_053130725.1	nicotinate-nucleotide adenylyltransferase	NA	Coenzyme transport and metabolism	H
asRNA_II #21	211	SAM23877_RS12415	5UTR,CDS	WP_053130753.1	2764757	2767073	glycosyl transferase	NA	Lipid transport and metabolism;Cell wall/membrane/envelope biogenesis	NA	SAM23877_RS12410	5UTR	WP_053130749.1	UDP-glucose 4-epimerase	NA	Cell wall/membrane/envelope biogenesis	M
asRNA_II #22	35	SAM23877_RS13800	5UTR	WP_053131631.1	3094369	3094480	SGNH hydrolase	NA	Amino acid transport and metabolism	E	SAM23877_RS13795	5UTR	WP_053142447.1	hypothetical protein	NA	Unknown	NA
asRNA_II #23	23	SAM23877_RS13825	5UTR	WP_053142451.1	3099364	3099777	penicillin-binding protein	NA	Cell wall/membrane/envelope biogenesis	M	SAM23877_RS13820	CDS	WP_053131650.1	ABC transporter permease	NA	Unknown	NA
asRNA_II #24	101	SAM23877_RS13845	CDS	WP_053131673.1	3103340	3103807	peroxiredoxin	NA	Defense mechanisms;Posttranslational modification, protein turnover, chaperones	NA	SAM23877_RS13840	5UTR	WP_053131670.1	hypothetical protein	NA	Unknown	NA
asRNA_II #25	63	SAM23877_RS13885	CDS	WP_053131698.1	3108051	3109346	PTS lactose transporter subunit IIC	NA	Carbohydrate transport and metabolism	G	SAM23877_RS13880	5UTR	WP_053131695.1	PTS sugar transporter	NA	Carbohydrate transport and metabolism	G
asRNA_II #26	419	SAM23877_RS13975	CDS	WP_053131760.1	3126366	3126785	sporulation protein SsgA	NA	Unknown	NA	SAM23877_RS13970,SAM23877_RS13980	within_operon	NA	NA	NA	Unknown	NA
asRNA_II #27	74	SAM23877_RS14040	tRNA	NA	3139821	3139895	tRNA-Cys	NA	Unknown	NA	SAM23877_RS14035,SAM23877_RS14045	within_operon	NA	NA	NA	Unknown	NA
asRNA_II #28	77	SAM23877_RS14695	5UTR	WP_053132210.1	3312894	3312979	RNA polymerase subunit sigma	NA	Transcription	K	SAM23877_RS14690	5UTR	WP_053132207.1	metal ABC transporter substrate-binding protein	NA	Signal transduction mechanisms	T
asRNA_II #29	193	SAM23877_RS15230	5UTR,CDS	WP_053132578.1	3439927	3440728	5-formyltetrahydrofolate cyclo-ligase	NA	Unknown	NA	SAM23877_RS15225	5UTR,CDS	WP_053142505.1	UTP--glucose-1-phosphate uridylyltransferase	NA	Cell wall/membrane/envelope biogenesis	NA
asRNA_II #30	272	SAM23877_RS15375	CDS	WP_053132663.1	3475535	3475807	hypothetical protein	NA	Unknown	NA	SAM23877_RS15370,SAM23877_RS15395	within_operon	NA	NA	NA	Unknown	NA
asRNA_II #31	200	SAM23877_RS15380	CDS	WP_053132665.1	3477179	3477379	hypothetical protein	NA	Unknown	NA	SAM23877_RS15370,SAM23877_RS15395	within_operon	NA	NA	NA	Unknown	NA
asRNA_II #32	230	SAM23877_RS15385	CDS	WP_053132666.1	3478255	3478485	hypothetical protein	NA	Unknown	NA	SAM23877_RS15370,SAM23877_RS15395	within_operon	NA	NA	NA	Unknown	NA
asRNA_II #33	806	SAM23877_RS15390	3UTR,5UTR,CDS	WP_053142516.1	3479096	3481845	hypothetical protein	NA	Unknown	NA	SAM23877_RS15370,SAM23877_RS15395	within_operon	NA	NA	NA	Unknown	NA
asRNA_II #34	172	SAM23877_RS15500	5UTR	WP_053142521.1	3494985	3495330	D-alanyl-D-alanine carboxypeptidase	NA	Cell wall/membrane/envelope biogenesis	M	SAM23877_RS15495	5UTR,CDS	WP_053132724.1	hypothetical protein	NA	Unknown	NA
asRNA_II #35	245	SAM23877_RS15535	CDS	WP_053132739.1	3508492	3508737	hypothetical protein	NA	Unknown	NA	SAM23877_RS15530,SAM23877_RS15540	within_operon	NA	NA	NA	Unknown	NA
asRNA_II #36	4	SAM23877_RS15830	5UTR,CDS	WP_053132891.1	3572437	3573556	phosphoserine aminotransferase	NA	Coenzyme transport and metabolism;Amino acid transport and metabolism	HE	SAM23877_RS15825	5UTR	WP_053132888.1	dimethylmenaquinone methyltransferase	NA	Energy production and conversion	NA
asRNA_II #37	21	SAM23877_RS15980	5UTR	WP_053132975.1	3605512	3605609	hypothetical protein	NA	Unknown	NA	SAM23877_RS15975	5UTR	WP_053132973.1	XRE family transcriptional regulator	NA	Unknown	NA
asRNA_II #38	27	SAM23877_RS16170	5UTR	WP_053133088.1	3646155	3646239	chemical-damaging agent resistance protein C	NA	Signal transduction mechanisms	T	SAM23877_RS16165	5UTR	WP_053133085.1	peptide chain release factor 1	NA	Translation, ribosomal structure and biogenesis	J
asRNA_II #39	414	SAM23877_RS16555	3UTR,5UTR,CDS	WP_053133286.1	3726300	3727152	hypothetical protein	NA	Unknown	NA	SAM23877_RS16550,SAM23877_RS16560	within_operon	NA	NA	NA	Unknown	NA
asRNA_II #40	973	SAM23877_RS16760	3UTR,5UTR,CDS	WP_053133405.1	3764576	3765549	hypothetical protein	NA	Transcription	K	SAM23877_RS16755	CDS,within_operon	WP_053133402.1	phosphate transport regulator	NA	Unknown	S
asRNA_II #41	79	SAM23877_RS17485	CDS	WP_053133723.1	3925359	3926186	glycerophosphodiester phosphodiesterase	NA	Lipid transport and metabolism	I	SAM23877_RS17480	5UTR	WP_053133720.1	protease	NA	Posttranslational modification, protein turnover, chaperones	O
asRNA_II #42	123	SAM23877_RS17510	5UTR	WP_053133735.1	3930456	3930788	phosphatase	NA	Signal transduction mechanisms;Transcription	TK	SAM23877_RS17505	5UTR	WP_053133732.1	DNA primase	NA	Unknown	NA
asRNA_II #43	323	SAM23877_RS17905	CDS	WP_053133961.1	4020500	4020823	hypothetical protein	NA	Unknown	NA	SAM23877_RS17900,SAM23877_RS17910	within_operon	NA	NA	NA	Unknown	NA
asRNA_II #44	6	SAM23877_RS18035	5UTR	WP_053134027.1	4051488	4051516	hypothetical protein	NA	Unknown	NA	SAM23877_RS18030	5UTR	WP_053134024.1	hypothetical protein	NA	Unknown	NA
asRNA_II #45	16	SAM23877_RS18195	CDS	WP_053134115.1	4087431	4087820	hypothetical protein	NA	Unknown	NA	SAM23877_RS18190	CDS	WP_053134112.1	hypothetical protein	NA	Unknown	NA
asRNA_II #46	257	SAM23877_RS19355	5UTR	WP_053134689.1	4335537	4335932	transcriptional regulator	NA	Unknown	NA	SAM23877_RS19350	5UTR	WP_053134686.1	penicillin-binding protein	NA	Cell wall/membrane/envelope biogenesis	M
asRNA_II #47	191	SAM23877_RS19490	5UTR	WP_003975386.1	4369127	4369401	anti-sigma-B factor antagonist	NA	Signal transduction mechanisms	T	SAM23877_RS19485	CDS	WP_053134744.1	DEAD/DEAH box helicase	NA	Replication, recombination and repair	L
asRNA_II #48	27	SAM23877_RS19690	CDS	WP_053142660.1	4410282	4411667	D-alanyl-D-alanine carboxypeptidase	NA	Cell wall/membrane/envelope biogenesis	M	SAM23877_RS19685	5UTR	WP_007452023.1	inorganic pyrophosphatase	NA	Inorganic ion transport and metabolism;Energy production and conversion	CP
asRNA_II #49	70	SAM23877_RS19750	5UTR	WP_053134878.1	4422998	4423185	esterase	NA	Defense mechanisms	V	SAM23877_RS19745	5UTR	WP_053134875.1	hypothetical protein	NA	Unknown	S
asRNA_II #50	114	SAM23877_RS21310	5UTR	WP_053135611.1	4758715	4758925	3-ketoacyl-ACP reductase	NA	Lipid transport and metabolism;Secondary metabolites biosynthesis, transport and catabolism	IQR	SAM23877_RS21305	CDS	WP_053135609.1	XRE family transcriptional regulator	NA	Transcription	K
asRNA_II #51	107	SAM23877_RS21900	5UTR	WP_043380873.1	4887620	4887794	methylmalonyl-CoA mutase	NA	Lipid transport and metabolism	I	SAM23877_RS21895	5UTR	WP_053135863.1	lipase	NA	Unknown	NA
asRNA_II #52	168	SAM23877_RS22125	CDS	WP_053135976.1	4941506	4941745	hypothetical protein	NA	Unknown	NA	SAM23877_RS22120	5UTR	WP_053135973.1	D-alanyl-D-alanine carboxypeptidase	NA	Cell wall/membrane/envelope biogenesis	M
asRNA_II #53	193	SAM23877_RS23415	5UTR,CDS	WP_053136692.1	5229951	5230749	hypothetical protein	NA	Unknown	NA	SAM23877_RS23410	5UTR	WP_053136689.1	magnesium transporter	NA	Inorganic ion transport and metabolism	P
asRNA_II #54	25	SAM23877_RS23430	5UTR	WP_053136701.1	5232847	5232951	Suppressor of fused domain protein	NA	Unknown	NA	SAM23877_RS23425	5UTR	WP_053136698.1	magnesium transporter CorA	NA	Inorganic ion transport and metabolism	P
asRNA_II #55	63	SAM23877_RS23630	5UTR,CDS	WP_053136809.1	5286442	5287616	NAD-dependent dehydratase	NA	Cell wall/membrane/envelope biogenesis	M	SAM23877_RS23625	5UTR	WP_053136806.1	hydrolase	NA	Unknown	NA
asRNA_II #56	196	SAM23877_RS23650	5UTR	WP_053136821.1	5290200	5290561	hypothetical protein	NA	Unknown	S	SAM23877_RS23645	CDS	WP_053136818.1	hypothetical protein	NA	Unknown	NA
asRNA_II #57	7	SAM23877_RS23715	CDS	WP_053136853.1	5304480	5305295	hypothetical protein	NA	Posttranslational modification, protein turnover, chaperones	O	SAM23877_RS23710	5UTR	WP_053136851.1	hypothetical protein	NA	Unknown	NA
asRNA_II #58	244	SAM23877_RS24370	5UTR,CDS	WP_019326839.1	5441407	5441846	hypothetical protein	NA	Unknown	NA	SAM23877_RS24365	5UTR	WP_053137172.1	endonuclease	NA	Unknown	NA
asRNA_II #59	364	SAM23877_RS24500	5UTR	WP_053137246.1	5467034	5467634	thioredoxin	NA	Posttranslational modification, protein turnover, chaperones	NA	SAM23877_RS24495	CDS	WP_053137243.1	TetR family transcriptional regulator	NA	Transcription	K
asRNA_II #60	1032	SAM23877_RS24535	5UTR,CDS	WP_053137267.1	5477238	5478270	6-phosphofructokinase	NA	Carbohydrate transport and metabolism	G	SAM23877_RS24530,SAM23877_RS24540	within_operon	NA	NA	NA	Unknown	NA
asRNA_II #61	5	SAM23877_RS24850	5UTR	WP_053142845.1	5556638	5557015	hypothetical protein	NA	Unknown	NA	SAM23877_RS24845	5UTR	WP_053137422.1	DNA-binding protein	NA	Transcription	K
asRNA_II #62	379	SAM23877_RS25145	5UTR	WP_053137555.1	5633726	5634309	2-hydroxyhepta-2,4-diene-1,7-dioate isomerase	NA	Secondary metabolites biosynthesis, transport and catabolism	Q	SAM23877_RS25140	5UTR	WP_053137552.1	hypothetical protein	NA	Signal transduction mechanisms	T
asRNA_II #63	434	SAM23877_RS25240	5UTR	WP_053137607.1	5646853	5647480	thiamine monophosphate kinase	NA	Coenzyme transport and metabolism	H	SAM23877_RS25235	3UTR,5UTR,CDS	WP_053137604.1	AsnC family transcriptional regulator	NA	Transcription	K
asRNA_II #64	56	SAM23877_RS25315	5UTR,CDS	WP_053137648.1	5661709	5661991	acylphosphatase	NA	Energy production and conversion	C	SAM23877_RS25310	5UTR	WP_053137645.1	hypothetical protein	NA	Unknown	S
asRNA_II #65	139	SAM23877_RS25430	5UTR	WP_053137707.1	5690177	5690520	signal peptidase	NA	Intracellular trafficking, secretion, and vesicular transport	U	SAM23877_RS25425	CDS	WP_053137704.1	hypothetical protein	NA	Unknown	NA
asRNA_II #66	62	SAM23877_RS25730	5UTR,CDS	WP_053137881.1	5759634	5761628	acyl-CoA dehydrogenase	NA	Lipid transport and metabolism	I	SAM23877_RS25725	5UTR	WP_053137878.1	LacI family transcriptional regulator	NA	Transcription	K
asRNA_II #67	27	SAM23877_RS25915	5UTR	WP_053137978.1	5811492	5811859	histidine kinase	NA	Signal transduction mechanisms;Transcription;Cell motility	NA	SAM23877_RS25910	5UTR	WP_053137975.1	hypothetical protein	NA	Transcription;Signal transduction mechanisms	NA
asRNA_II #68	296	SAM23877_RS26065	5UTR,CDS	WP_053138123.1	5847850	5848819	transcriptional regulator	NA	Signal transduction mechanisms;Transcription	NA	SAM23877_RS26060	5UTR	WP_053138120.1	glutamate ABC transporter ATP-binding protein	NA	Amino acid transport and metabolism	E
asRNA_II #69	1299	SAM23877_RS26225	5UTR	WP_053138213.1	5886014	5887495	TetR family transcriptional regulator	NA	Transcription	K	SAM23877_RS26220	CDS	WP_053138210.1	MFS transporter	NA	Amino acid transport and metabolism;Carbohydrate transport and metabolism;Inorganic ion transport and metabolism	GEPR
asRNA_II #70	142	SAM23877_RS26690	5UTR	WP_053138489.1	5999233	5999665	putative NDP-aminohexose N-dimethyltransferase	Type I PKS	Secondary metabolites biosynthesis, transport and catabolism;Coenzyme transport and metabolism	H	SAM23877_RS26685	5UTR	WP_053138480.1	Transcriptional regulatory protein	Type I PKS	Secondary metabolites biosynthesis, transport and catabolism;Signal transduction mechanisms	T
asRNA_II #71	3	SAM23877_RS28060	5UTR	WP_053139126.1	6397585	6397725	epimerase	NA	Cell wall/membrane/envelope biogenesis	M	SAM23877_RS28055	5UTR	WP_053142945.1	deacetylase	NA	Cell wall/membrane/envelope biogenesis;Carbohydrate transport and metabolism	GM
asRNA_II #72	33	SAM23877_RS29825	5UTR	WP_053139752.1	6768534	6768764	sporulation domain-containing protein	NA	Carbohydrate transport and metabolism;Cell cycle control, cell division, chromosome partitioning	NA	SAM23877_RS29820	5UTR	WP_053143022.1	hypothetical protein	NA	Unknown	NA
asRNA_II #73	62	SAM23877_RS30245	5UTR	WP_053139902.1	6871756	6871933	hypothetical protein	NA	Unknown	NA	SAM23877_RS30240	5UTR	WP_053139900.1	ABC transporter	NA	Unknown	R
asRNA_II #74	73	SAM23877_RS30975	tRNA	NA	7038330	7038403	tRNA-Pro	NA	Unknown	NA	SAM23877_RS30970,SAM23877_RS30980	within_operon	NA	NA	NA	Unknown	NA
asRNA_II #75	375	SAM23877_RS31030	CDS	WP_053140214.1	7053207	7055096	ABC transporter	NA	Defense mechanisms	NA	SAM23877_RS31025	5UTR	WP_053143046.1	hypothetical protein	NA	Unknown	NA
asRNA_II #76	111	SAM23877_RS31195	5UTR	WP_053140326.1	7096668	7096858	hypothetical protein	NA	Replication, recombination and repair	NA	SAM23877_RS31190	CDS	WP_053140323.1	hypothetical protein	NA	Unknown	NA
asRNA_II #77	39	SAM23877_RS32055	5UTR,CDS	WP_053140806.1	7292262	7292729	ketosteroid isomerase	NA	Unknown	NA	SAM23877_RS32050	5UTR	WP_053140803.1	nitroreductase	NA	Unknown	NA
asRNA_II #78	67	SAM23877_RS33100	CDS	WP_053141229.1	7512489	7512896	hypothetical protein	NA	Unknown	NA	SAM23877_RS33095	CDS	WP_053141227.1	hypothetical protein	NA	Unknown	NA
asRNA_II #79	195	SAM23877_RS34600	5UTR	WP_053141757.1	7965974	7966437	chloroperoxidase	NA	Coenzyme transport and metabolism	HR	SAM23877_RS34595	CDS	WP_053141755.1	alpha/beta hydrolase	NA	Coenzyme transport and metabolism	HR
asRNA_II #80	518	SAM23877_RS34715	CDS	WP_053141800.1	7993970	7994488	hypothetical protein	NA	Unknown	NA	SAM23877_RS34710,SAM23877_RS34720	within_operon	NA	NA	NA	Unknown	NA
asRNA_II #81	1028	SAM23877_RS35590	CDS	WP_053141988.1	8192764	8193792	saccharopine dehydrogenase	NA	Unknown	NA	SAM23877_RS35585,SAM23877_RS35600	within_operon	NA	NA	NA	Unknown	NA
asRNA_II #82	182	SAM23877_RS35595	CDS	WP_053125783.1	8193880	8194062	hypothetical protein	NA	Unknown	NA	SAM23877_RS35585,SAM23877_RS35600	within_operon	NA	NA	NA	Unknown	NA
asRNA_II #83	386	SAM23877_RS36120	CDS	WP_053125584.1	8296766	8297152	hypothetical protein	NA	Unknown	NA	SAM23877_RS36115,SAM23877_RS36125	within_operon	NA	NA	NA	Unknown	NA

## Sheet: Supplementary Table S6
asRNA ID Class III	Overlap	Locus tag (1)	Gene_portion (1)	Protein code (1)	Start (1)	End (1)	Description (1)	antiSMASH cluster (1)	COG (1)	COG class (1)	Locus tag (2)	Gene_portion (2)	Protein code (2)	Start (2)	End (2)	Description (2)	antiSMASH cluster (2)	COG (2)	COG class (2)
as_RNA_III #1	386	SAM23877_RS00035	CDS	WP_053125584.1	6789	7175	hypothetical protein	NA	Unknown	NA	SAM23877_RS00030,SAM23877_RS00040	within_operon	NA	6784	7450	NA	NA	Unknown	NA
as_RNA_III #2	76	SAM23877_RS00085	3UTR	WP_053125618.1	14677	15107	hypothetical protein	NA	Unknown	NA	SAM23877_RS00080	partial;pseudo	NA	14430	14753	NA	NA	Unknown	NA
as_RNA_III #3	14	SAM23877_RS00445	3UTR	WP_053125745.1	88375	88504	hypothetical protein	NA	Unknown	NA	SAM23877_RS00440	CDS	WP_053125743.1	88081	88389	hypothetical protein	NA	Unknown	NA
as_RNA_III #4	80	SAM23877_RS00475	CDS	WP_053125753.1	95276	96277	hypothetical protein	NA	Unknown	S	SAM23877_RS00470	3UTR	WP_053125752.1	95199	95356	glyoxalase	NA	Unknown	NA
as_RNA_III #5	33	SAM23877_RS00515	CDS	WP_053125769.1	102001	103152	lipase	NA	Unknown	NA	SAM23877_RS00510	CDS	WP_053141986.1	101732	102034	hypothetical protein	NA	Unknown	NA
as_RNA_III #6	103	SAM23877_RS00545	CDS	WP_053125778.1	107782	108366	riboflavin biosynthesis protein RibD	NA	Unknown	NA	SAM23877_RS00540	3UTR	WP_053125776.1	107670	107885	hypothetical protein	NA	Unknown	NA
as_RNA_III #7	182	SAM23877_RS00560	CDS	WP_053125783.1	109879	110061	hypothetical protein	NA	Unknown	NA	SAM23877_RS00555,SAM23877_RS00570	within_operon	NA	109639	111331	NA	NA	Unknown	NA
as_RNA_III #8	1028	SAM23877_RS00565	CDS	WP_053141988.1	110149	111177	saccharopine dehydrogenase	NA	Unknown	NA	SAM23877_RS00555,SAM23877_RS00570	within_operon	NA	109639	111331	NA	NA	Unknown	NA
as_RNA_III #9	41	SAM23877_RS00600	CDS	WP_053125797.1	115394	116812	3-carboxy-cis,cis-muconate cycloisomerase	NA	Nucleotide transport and metabolism	F	SAM23877_RS00595	3UTR	WP_053125795.1	115332	115435	alkylhydroperoxidase	NA	Inorganic ion transport and metabolism	P
as_RNA_III #10	80	SAM23877_RS00870	3UTR	WP_053125904.1	182796	182893	SARP family pathway specific regulatory protein AlpV	Type II PKS	Secondary metabolites biosynthesis, transport and catabolism;Signal transduction mechanisms	T	SAM23877_RS00865	CDS	WP_053125903.1	181818	182876	SARP family pathway specific regulatory protein AlpU	Type II PKS	Signal transduction mechanisms;Secondary metabolites biosynthesis, transport and catabolism	T
as_RNA_III #11	10	SAM23877_RS01005	CDS	WP_053125952.1	216030	216281	hypothetical protein	NA	Replication, recombination and repair	L	SAM23877_RS01000	CDS	WP_053125950.1	215204	216040	hydrolase	NA	Coenzyme transport and metabolism	HR
as_RNA_III #12	175	SAM23877_RS01080	CDS	WP_053125973.1	227822	228754	transposase	NA	Mobilome: prophages, transposons	X	SAM23877_RS01075	3UTR,CDS	WP_053125971.1	227365,227904	227904,227997	hypothetical protein	NA	Unknown	NA
as_RNA_III #13	393	SAM23877_RS01095	CDS	WP_053125980.1	229794	230630	hypothetical protein	NA	Amino acid transport and metabolism	E	SAM23877_RS01090	3UTR,CDS	WP_053125978.1	229597,229812	229812,230187	hypothetical protein	NA	Unknown	NA
as_RNA_III #14	87	SAM23877_RS01135	3UTR	WP_053142008.1	239784	239877	hypothetical protein	NA	Unknown	NA	SAM23877_RS01130	pseudo	NA	238820	239871	NA	NA	Unknown	NA
as_RNA_III #15	549	SAM23877_RS01485	3UTR	WP_053142026.1	316703	317345	calcium-binding protein	NA	Signal transduction mechanisms	T	SAM23877_RS01480	CDS	WP_053126108.1	316599	317252	hypothetical protein	NA	Unknown	NA
as_RNA_III #16	51	SAM23877_RS01660	3UTR	NA	354135	354214	NA	NA	Unknown	NA	SAM23877_RS01655	CDS	WP_053126166.1	353920	354186	hypothetical protein	NA	Unknown	NA
as_RNA_III #17	94	SAM23877_RS01815	CDS	WP_053126220.1	394605	395567	oxidoreductase	NA	Lipid transport and metabolism;Secondary metabolites biosynthesis, transport and catabolism	IQR	SAM23877_RS01810	3UTR	WP_053126218.1	394498	394699	hypothetical protein	NA	Unknown	NA
as_RNA_III #18	125	SAM23877_RS01890	3UTR	WP_053126239.1	413169	413451	cold-shock protein	NA	Transcription	K	SAM23877_RS01885	CDS	WP_053126237.1	412761	413294	calcium-binding protein	NA	Signal transduction mechanisms	T
as_RNA_III #19	151	SAM23877_RS01930	3UTR	WP_053126250.1	424211	424397	serine/threonine protein kinase	NA	Signal transduction mechanisms	T	SAM23877_RS01925	CDS	WP_053126248.1	423787	424362	hypothetical protein	NA	Unknown	R
as_RNA_III #20	42	SAM23877_RS02055	3UTR	WP_053126289.1	450653	450794	beta-lactamase	NA	Defense mechanisms	V	SAM23877_RS02050	CDS	WP_053126287.1	449973	450695	hypothetical protein	NA	Secondary metabolites biosynthesis, transport and catabolism	Q
as_RNA_III #21	497	SAM23877_RS02220	3UTR,CDS	WP_053126343.1	482409	483621	hypothetical protein	NA	Unknown	NA	SAM23877_RS02215	3UTR,CDS	WP_053142077.1	482248,482604	482604,482906	PrsL	NA	Unknown	NA
as_RNA_III #22	108	SAM23877_RS02250	CDS	WP_053126356.1	491162	492109	hypothetical protein	NA	Unknown	NA	SAM23877_RS02245	3UTR	WP_053126354.1	491078	491270	anti-anti-sigma factor	NA	Signal transduction mechanisms	T
as_RNA_III #23	31	SAM23877_RS02375	3UTR	WP_053126405.1	534478	534692	RNA polymerase subunit sigma	NA	Transcription	NA	SAM23877_RS02370	CDS	WP_053126403.1	532125	534509	protein phosphatase	NA	Signal transduction mechanisms;Transcription	NA
as_RNA_III #24	238	SAM23877_RS02485	CDS	WP_053126443.1	557218	557787	transposase	NA	Mobilome: prophages, transposons	NA	SAM23877_RS02480	3UTR	WP_053142082.1	557208	557456	LuxR family transcriptional regulator	NA	Signal transduction mechanisms;Transcription	NA
as_RNA_III #25	208	SAM23877_RS02625	CDS	WP_053126491.1	586157	586624	glyoxalase	NA	Unknown	NA	SAM23877_RS02620	3UTR	WP_053142090.1	586122	586365	ArsR family transcriptional regulator	NA	Transcription	NA
as_RNA_III #26	339	SAM23877_RS02720	CDS	WP_053126528.1	608764	609267	hypothetical protein	NA	Unknown	NA	SAM23877_RS02715	3UTR,CDS	WP_053142098.1	608388,608810	608810,609103	ATP-binding protein	NA	Unknown	NA
as_RNA_III #27	796	SAM23877_RS03150	3UTR,CDS	WP_053126686.1	708316	709986	phenylacetic acid degradation protein	NA	Energy production and conversion	NA	SAM23877_RS03145	3UTR,CDS	WP_053126684.1	707643,708860	708860,709112	hypothetical protein	NA	Unknown	NA
as_RNA_III #28	136	SAM23877_RS03280	3UTR	WP_053126732.1	732934	733099	glyoxalase	NA	Unknown	NA	SAM23877_RS03275	CDS	WP_053126730.1	732582	733070	hypothetical protein	NA	Unknown	NA
as_RNA_III #29	50	SAM23877_RS03330	3UTR	WP_053126749.1	743235	743350	regulator	NA	Unknown	NA	SAM23877_RS03325	CDS	WP_053126747.1	742605	743285	hypothetical protein	NA	Unknown	NA
as_RNA_III #30	349	SAM23877_RS03515	3UTR,5UTR,CDS	WP_053126814.1	781900	782249	hypothetical protein	NA	Unknown	NA	SAM23877_RS03510	CDS,within_operon	WP_053126812.1	781233,782024	782024,782387	methyltransferase	NA	Unknown	NA
as_RNA_III #31	90	SAM23877_RS03710	3UTR	WP_053126887.1	822691	822785	catalase	NA	Inorganic ion transport and metabolism	P	SAM23877_RS03705	CDS	WP_053126885.1	821924	822781	fructosamine kinase	NA	Unknown	NA
as_RNA_III #32	351	SAM23877_RS03820	3UTR,CDS	WP_053126930.1	846813	847481	hypothetical protein	NA	Unknown	NA	SAM23877_RS03815	3UTR,CDS	WP_053126928.1	846009,846944	846944,847164	porphobilinogen deaminase	NA	Coenzyme transport and metabolism	H
as_RNA_III #33	24	SAM23877_RS03880	CDS	WP_053142141.1	861812	862045	hypothetical protein	NA	Unknown	NA	SAM23877_RS03875	3UTR	WP_053126952.1	861777	861836	carboxylate--amine ligase	NA	Unknown	NA
as_RNA_III #34	202	SAM23877_RS03895	3UTR,CDS	WP_053142143.1	864726	865227	hypothetical protein	NA	Signal transduction mechanisms	T	SAM23877_RS03890	3UTR,CDS	WP_053126956.1	864315,864749	864749,864928	ATPase	NA	Unknown	NA
as_RNA_III #35	303	SAM23877_RS04045	3UTR,CDS	WP_053127009.1	896737	897782	universal stress protein	NA	Signal transduction mechanisms	NA	SAM23877_RS04040	3UTR,CDS	WP_053127007.1	895658,896890	896890,897040	lipopolysaccharide kinase	NA	Unknown	NA
as_RNA_III #36	193	SAM23877_RS04125	3UTR	WP_053127041.1	915092	915298	aldo/keto reductase	NA	Secondary metabolites biosynthesis, transport and catabolism	NA	SAM23877_RS04120	CDS	WP_053127039.1	914944	915285	hypothetical protein	NA	Unknown	NA
as_RNA_III #37	259	SAM23877_RS04160	3UTR	WP_053127051.1	921064	921366	DNA-binding protein	NA	Unknown	NA	SAM23877_RS04155	CDS	WP_053127050.1	920721	921323	Clp protease ClpP	NA	Posttranslational modification, protein turnover, chaperones	O
as_RNA_III #38	153	SAM23877_RS04170	3UTR,CDS	WP_053127055.1	922952	923436	regulator	NA	Signal transduction mechanisms	T	SAM23877_RS04165	3UTR	WP_053127053.1	922890	923105	RNA polymerase subunit sigma	NA	Transcription	K
as_RNA_III #39	199	SAM23877_RS04195	3UTR	WP_053127066.1	927182	927405	hypothetical protein	NA	Unknown	NA	SAM23877_RS04190	CDS	WP_053127064.1	926056	927381	hypothetical protein	NA	Unknown	NA
as_RNA_III #40	24	SAM23877_RS04225	CDS	WP_053127078.1	931476	932555	adenosine deaminase	NA	Unknown	NA	SAM23877_RS04220	3UTR,CDS	WP_053127076.1	930979,931494	931494,931500	chorismate synthase	NA	Unknown	NA
as_RNA_III #41	3	SAM23877_RS04275	CDS	WP_053127094.1	942212	943354	alkanesulfonate monooxygenase	NA	Coenzyme transport and metabolism	HR	SAM23877_RS04270	CDS	WP_053127092.1	941157	942215	acyl-CoA dehydrogenase	NA	Lipid transport and metabolism	I
as_RNA_III #42	716	SAM23877_RS04330	3UTR,CDS	WP_053127115.1	952711	954673	hypothetical protein	NA	Unknown	NA	SAM23877_RS04325	3UTR,CDS	WP_053127113.1	951796,953130	953130,953427	phosphatase	NA	Unknown	NA
as_RNA_III #43	190	SAM23877_RS04345	3UTR,CDS	WP_053127120.1	958277	958806	hypothetical protein	NA	Unknown	NA	SAM23877_RS04340	3UTR,CDS	WP_053127119.1	956363,958300	958300,958467	amidase	NA	Cell wall/membrane/envelope biogenesis	M
as_RNA_III #44	143	SAM23877_RS04430	3UTR	WP_053127147.1	979328	979529	hypothetical protein	NA	Unknown	NA	SAM23877_RS04425	CDS	WP_053142160.1	978686	979471	hypothetical protein	NA	Unknown	NA
as_RNA_III #45	290	SAM23877_RS04675	CDS	WP_053127196.1	1031944	1032780	UDP pyrophosphate phosphatase	NA	Lipid transport and metabolism	I	SAM23877_RS04670	3UTR	WP_053127195.1	1031909	1032234	delta fatty acid desaturase	NA	Lipid transport and metabolism	I
as_RNA_III #46	199	SAM23877_RS04695	CDS	WP_053127200.1	1034407	1034808	hypothetical protein	NA	Unknown	NA	SAM23877_RS04690	3UTR	WP_053127199.1	1034393	1034606	MarR family transcriptional regulator	NA	Transcription	K
as_RNA_III #47	165	SAM23877_RS05015	3UTR	WP_053142174.1	1136673	1136857	Tellurium resistance	NA	Signal transduction mechanisms	T	SAM23877_RS05010	CDS	WP_053127274.1	1135576	1136838	glycosyl transferase family 2	NA	Cell motility	N
as_RNA_III #48	207	SAM23877_RS05040	CDS	WP_053127282.1	1143127	1145508	hypothetical protein	NA	Unknown	NA	SAM23877_RS05035	3UTR	WP_053127280.1	1143095	1143334	sporulation protein	NA	Cell wall/membrane/envelope biogenesis;Cell cycle control, cell division, chromosome partitioning;Signal transduction mechanisms	MDT
as_RNA_III #49	119	SAM23877_RS05055	CDS	WP_053127288.1	1147241	1148365	cysteine synthase	NA	Amino acid transport and metabolism	E	SAM23877_RS05050	3UTR	WP_053127286.1	1147213	1147360	polyketide cyclase	NA	Unknown	NA
as_RNA_III #50	39	SAM23877_RS05095	CDS	WP_053127300.1	1154084	1154944	fructose-bisphosphate aldolase	NA	Unknown	NA	SAM23877_RS05090	3UTR,CDS	WP_053142180.1	1152964,1154094	1154094,1154123	50S rRNA methyltransferase	NA	Translation, ribosomal structure and biogenesis	J
as_RNA_III #51	23	SAM23877_RS05130	3UTR	WP_053127312.1	1161743	1161779	hypothetical protein	NA	Unknown	NA	SAM23877_RS05125	CDS	WP_053127310.1	1161053	1161766	phosphoesterase	NA	Lipid transport and metabolism	I
as_RNA_III #52	71	SAM23877_RS05210	CDS	WP_053127342.1	1179626	1180291	LuxR family transcriptional regulator	NA	Signal transduction mechanisms;Transcription	NA	SAM23877_RS05205	3UTR,CDS	WP_053127340.1	1179381,1179665	1179665,1179697	hypothetical protein	NA	Unknown	NA
as_RNA_III #53	303	SAM23877_RS05230	3UTR,CDS	WP_053127348.1	1183079	1184697	hyaluronate lyase	NA	Energy production and conversion	C	SAM23877_RS05225	CDS	WP_053127346.1	1182930	1183382	deazaflavin-dependent nitroreductase	NA	Unknown	NA
as_RNA_III #54	108	SAM23877_RS05245	3UTR,CDS	WP_053127355.1	1186425	1187487	ATP/GTP-binding protein	NA	Nucleotide transport and metabolism	F	SAM23877_RS05240	3UTR,CDS	WP_053127353.1	1186226,1186441	1186441,1186533	hypothetical protein	NA	Unknown	NA
as_RNA_III #55	201	SAM23877_RS05270	CDS	WP_053127361.1	1191161	1192459	aldolase	NA	Unknown	NA	SAM23877_RS05265	3UTR,CDS	WP_053142186.1	1190383,1191180	1191180,1191362	hypothetical protein	NA	Unknown	NA
as_RNA_III #56	405	SAM23877_RS05300	CDS	WP_053127373.1	1196691	1197269	transglutaminase	NA	Posttranslational modification, protein turnover, chaperones	O	SAM23877_RS05295	3UTR	WP_053127371.1	1196669	1197096	glycerol acyltransferase	NA	Lipid transport and metabolism	I
as_RNA_III #57	173	SAM23877_RS05325	3UTR,CDS	WP_053127383.1	1201412	1202085	GCN5 family acetyltransferase	NA	Translation, ribosomal structure and biogenesis	J	SAM23877_RS05320	3UTR,CDS	WP_053127381.1	1200841,1201524	1201524,1201585	glycerophosphodiester phosphodiesterase	NA	Lipid transport and metabolism	I
as_RNA_III #58	160	SAM23877_RS05370	3UTR,CDS	WP_053127402.1	1209594	1211135	hypothetical protein	NA	Unknown	S	SAM23877_RS05365	3UTR,CDS	WP_053127401.1	1208962,1209645	1209645,1209754	TetR family transcriptional regulator	NA	Transcription	K
as_RNA_III #59	40	SAM23877_RS05390	3UTR	WP_053127410.1	1213996	1214059	ArsR family transcriptional regulator	NA	Transcription	K	SAM23877_RS05385	CDS	WP_053127408.1	1212690	1214036	NADP oxidoreductase	NA	Amino acid transport and metabolism	ER
as_RNA_III #60	825	SAM23877_RS05465	CDS	WP_053127439.1	1231404	1232249	LysR family transcriptional regulator	NA	Transcription	K	SAM23877_RS05460	3UTR	WP_053127437.1	1231385	1232229	hypothetical protein	NA	Unknown	NA
as_RNA_III #61	240	SAM23877_RS05475	CDS	WP_053127443.1	1232992	1233378	hypothetical protein	NA	Unknown	NA	SAM23877_RS05470	3UTR	WP_053127441.1	1232821	1233232	hypothetical protein	NA	Unknown	NA
as_RNA_III #62	117	SAM23877_RS05525	3UTR	WP_053127461.1	1243433	1243713	chemotaxis protein CheY	NA	Signal transduction mechanisms;Transcription	NA	SAM23877_RS05520	CDS	WP_053127459.1	1242939	1243550	TetR family transcriptional regulator	NA	Transcription	K
as_RNA_III #63	55	SAM23877_RS05580	3UTR	WP_053127480.1	1256869	1256940	hypothetical protein	NA	Unknown	NA	SAM23877_RS05575	CDS	WP_053127478.1	1256463	1256924	MarR family transcriptional regulator	NA	Transcription	K
as_RNA_III #64	89	SAM23877_RS05605	3UTR,CDS	WP_053127490.1	1262917	1263742	hypothetical protein	NA	Unknown	NA	SAM23877_RS05600	3UTR,CDS	WP_053127488.1	1262655,1262927	1262927,1263006	50S ribosomal protein L31	NA	Translation, ribosomal structure and biogenesis	J
as_RNA_III #65	38	SAM23877_RS05620	3UTR	WP_053127496.1	1267249	1267289	hypothetical protein	NA	Unknown	NA	SAM23877_RS05615	CDS	WP_053127494.1	1266421	1267287	acyl-CoA thioesterase	NA	Lipid transport and metabolism	I
as_RNA_III #66	10	SAM23877_RS05635	CDS	WP_053127502.1	1269432	1270037	ATP-binding protein	NA	Unknown	R	SAM23877_RS05630	3UTR	WP_053127500.1	1269403	1269442	pyridoxamine 5-phosphate oxidase	NA	Unknown	NA
as_RNA_III #67	74	SAM23877_RS05675	3UTR,CDS	WP_053127515.1	1276454	1277410	peptidase	NA	Unknown	NA	SAM23877_RS05670	CDS	WP_053127514.1	1276004	1276528	PadR family transcriptional regulator	NA	Transcription	K
as_RNA_III #68	738	SAM23877_RS05695	3UTR	WP_053127522.1	1279775	1280518	hypothetical protein	NA	Unknown	NA	SAM23877_RS05690	CDS	WP_053127520.1	1279119	1280513	aromatic ring-opening dioxygenase LigA	NA	Amino acid transport and metabolism	E
as_RNA_III #69	769	SAM23877_RS05745	CDS	WP_053127540.1	1293851	1294891	LacI family transcriptional regulator	NA	Transcription	K	SAM23877_RS05740	3UTR	WP_053127537.1	1293796	1294620	aldehyde dehydrogenase	NA	Energy production and conversion	C
as_RNA_III #70	438	SAM23877_RS05790	CDS	WP_053127558.1	1303232	1304824	tetracenomycin C resistance and export protein	NA	Inorganic ion transport and metabolism;Amino acid transport and metabolism;Carbohydrate transport and metabolism	GEPR	SAM23877_RS05785	3UTR	WP_053127556.1	1303179	1303670	hypothetical protein	NA	Unknown	NA
as_RNA_III #71	398	SAM23877_RS05805	3UTR,CDS	WP_053127564.1	1305728	1306142	hypothetical protein	NA	Unknown	NA	SAM23877_RS05800	3UTR,CDS	WP_053127561.1	1305546,1305914	1305914,1306126	UDP-glucose 4-epimerase	NA	Unknown	NA
as_RNA_III #72	607	SAM23877_RS05900	CDS	WP_053142202.1	1326036	1327241	histidine kinase	NA	Signal transduction mechanisms	T	SAM23877_RS05895	3UTR	WP_053127590.1	1325650	1326643	hypothetical protein	NA	Energy production and conversion;Posttranslational modification, protein turnover, chaperones	CO
as_RNA_III #73	9	SAM23877_RS05935	3UTR	WP_053127605.1	1332883	1332911	galactose isomerase	NA	Carbohydrate transport and metabolism	G	SAM23877_RS05930	CDS	WP_053127601.1	1331672	1332892	ornithine--oxo-acid aminotransferase	NA	Amino acid transport and metabolism	E
as_RNA_III #74	571	SAM23877_RS05990	3UTR	WP_053142210.1	1343778	1344398	aminopeptidase	NA	Coenzyme transport and metabolism	HR	SAM23877_RS05985	3UTR,CDS	WP_053127621.1	1343318,1344340	1344340,1344349	reductase	NA	Cell wall/membrane/envelope biogenesis	M
as_RNA_III #75	111	SAM23877_RS06075	CDS	WP_053127651.1	1357654	1358781	8-amino-7-oxononanoate synthase	NA	Coenzyme transport and metabolism	H	SAM23877_RS06070	3UTR	WP_053127650.1	1357611	1357765	toxin-antitoxin system, toxin component	NA	Unknown	NA
as_RNA_III #76	11	SAM23877_RS06105	CDS	WP_053127660.1	1363805	1363990	hypothetical protein	NA	Unknown	NA	SAM23877_RS06100	3UTR,CDS	WP_053127659.1	1363390,1363815	1363815,1363816	GCN5 family acetyltransferase	NA	Translation, ribosomal structure and biogenesis	J
as_RNA_III #77	48	SAM23877_RS06180	CDS	WP_053127694.1	1377861	1378730	lipase	NA	Lipid transport and metabolism	I	SAM23877_RS06175	CDS	WP_053127692.1	1377031	1377909	alpha/beta hydrolase	NA	Coenzyme transport and metabolism	HR
as_RNA_III #78	435	SAM23877_RS06275	CDS	WP_053127727.1	1399558	1400781	cystathionine gamma-synthase	NA	Amino acid transport and metabolism	E	SAM23877_RS06270	3UTR	WP_053127725.1	1399535	1399993	hypothetical protein	NA	Unknown	NA
as_RNA_III #79	263	SAM23877_RS06290	3UTR,CDS	WP_053127733.1	1403088	1403965	3-ketoacyl-ACP reductase	NA	Lipid transport and metabolism;Secondary metabolites biosynthesis, transport and catabolism	IQR	SAM23877_RS06285	3UTR,CDS	WP_053127731.1	1401424,1403112	1403112,1403351	hypothetical protein	NA	Unknown	NA
as_RNA_III #80	239	SAM23877_RS06310	3UTR	WP_053127741.1	1405418	1405674	exonuclease	NA	Replication, recombination and repair	L	SAM23877_RS06305	CDS	WP_053127739.1	1405211	1405657	ArsR family transcriptional regulator	NA	Transcription	K
as_RNA_III #81	171	SAM23877_RS06360	3UTR,CDS	WP_053142223.1	1415213	1415956	hypothetical protein	NA	Unknown	S	SAM23877_RS06355	3UTR,CDS	WP_053142221.1	1414752,1415288	1415288,1415384	anhydrase	NA	Unknown	R
as_RNA_III #82	114	SAM23877_RS06410	3UTR,CDS	WP_053127772.1	1425724	1426667	oxidoreductase	NA	Unknown	R	SAM23877_RS06405	CDS	WP_053127770.1	1424264	1425838	acyltransferase	NA	Cell wall/membrane/envelope biogenesis	NA
as_RNA_III #83	153	SAM23877_RS06465	3UTR	WP_053127791.1	1435556	1435730	hypothetical protein	NA	Unknown	NA	SAM23877_RS06460	CDS	WP_053127789.1	1434900	1435709	hypothetical protein	NA	Unknown	NA
as_RNA_III #84	439	SAM23877_RS06485	CDS	WP_053127799.1	1438057	1438959	LysR family transcriptional regulator	NA	Transcription	K	SAM23877_RS06480	3UTR	WP_053127797.1	1438021	1438496	pyridoxamine 5-phosphate oxidase	NA	Unknown	NA
as_RNA_III #85	210	SAM23877_RS06535	3UTR	WP_053127818.1	1447125	1447421	hypothetical protein	NA	Posttranslational modification, protein turnover, chaperones	O	SAM23877_RS06530	CDS	WP_053127816.1	1446526	1447335	oxidoreductase	NA	Unknown	R
as_RNA_III #86	377	SAM23877_RS06590	3UTR	NA	1458953	1459529	NA	NA	Unknown	NA	SAM23877_RS06585	CDS	WP_053127838.1	1459016	1459393	photosystem reaction center subunit H	NA	Unknown	NA
as_RNA_III #87	5	SAM23877_RS06705	3UTR	WP_053127878.1	1489466	1489498	ATP-binding protein	NA	Unknown	R	SAM23877_RS06700	3UTR	WP_053127876.1	1489434	1489471	glycerol kinase	NA	Energy production and conversion	C
as_RNA_III #88	16	SAM23877_RS06815	3UTR	WP_053127915.1	1518751	1518866	hypothetical protein	NA	Unknown	NA	SAM23877_RS06810	3UTR	WP_003977404.1	1518745	1518767	RNA polymerase-binding protein RbpA	NA	Unknown	NA
as_RNA_III #89	327	SAM23877_RS06845	3UTR,CDS	WP_053127925.1	1524316	1525747	acyl-CoA dehydrogenase	NA	Lipid transport and metabolism	I	SAM23877_RS06840	3UTR,CDS	WP_053127923.1	1524277,1524612	1524612,1524643	hypothetical protein	NA	Unknown	NA
as_RNA_III #90	258	SAM23877_RS06875	3UTR,CDS	WP_053127934.1	1533576	1534730	hypothetical protein	NA	Signal transduction mechanisms	T	SAM23877_RS06870	3UTR,CDS	WP_053127933.1	1531819,1533684	1533684,1533834	CbxX/CfqX	NA	Signal transduction mechanisms;Cell cycle control, cell division, chromosome partitioning;Cell wall/membrane/envelope biogenesis	MDT
as_RNA_III #91	40	SAM23877_RS06945	CDS	WP_053127955.1	1548045	1548512	thioesterase	NA	Unknown	NA	SAM23877_RS06940	CDS	WP_053127954.1	1546874	1548085	transporter	NA	Carbohydrate transport and metabolism	G
as_RNA_III #92	18	SAM23877_RS06955	CDS	WP_053127959.1	1550141	1551274	endoglucanase	NA	Cell wall/membrane/envelope biogenesis;Carbohydrate transport and metabolism	NA	SAM23877_RS06950	CDS	WP_053127957.1	1548678	1550159	nitrate reductase	NA	Nucleotide transport and metabolism	F
as_RNA_III #93	367	SAM23877_RS07295	3UTR,CDS	WP_053128083.1	1629123	1629711	HIT family hydrolase	NA	Carbohydrate transport and metabolism;Nucleotide transport and metabolism	FGR	SAM23877_RS07290	3UTR,CDS	WP_053128080.1	1627474,1629135	1629135,1629490	hypothetical protein	NA	Unknown	NA
as_RNA_III #94	74	SAM23877_RS07320	tRNA	NA	1634745	1634819	tRNA-Val	NA	Unknown	NA	SAM23877_RS07315	3UTR	WP_053128089.1	1634700	1635293	DNA polymerase III subunit epsilon	NA	Replication, recombination and repair	L
as_RNA_III #95	434	SAM23877_RS07325	CDS	WP_053142249.1	1634859	1635305	polyketide cyclase	NA	Unknown	NA	SAM23877_RS07315	3UTR	WP_053128089.1	1634700	1635293	DNA polymerase III subunit epsilon	NA	Replication, recombination and repair	L
as_RNA_III #96	503	SAM23877_RS07375	3UTR,CDS,within_operon	WP_053128110.1	1644576	1645165	hypothetical protein	NA	Unknown	NA	SAM23877_RS07370	3UTR,CDS	WP_053128109.1	1644137,1644697	1644697,1645079	hypothetical protein	NA	Unknown	R
as_RNA_III #97	639	SAM23877_RS07390	3UTR,CDS	WP_053128116.1	1645668	1647193	acetyltransferase	NA	Translation, ribosomal structure and biogenesis	J	SAM23877_RS07385	3UTR,CDS	WP_053128114.1	1645743,1646327	1646327,1646382	disulfide bond formation protein DsbA	NA	Unknown	NA
as_RNA_III #98	110	SAM23877_RS07505	3UTR,CDS	WP_053128155.1	1667211	1667792	acetyltransferase	NA	Translation, ribosomal structure and biogenesis	J	SAM23877_RS07500	3UTR,CDS	WP_053128152.1	1666832,1667248	1667248,1667321	hypothetical protein	NA	Unknown	NA
as_RNA_III #99	330	SAM23877_RS07570	3UTR,CDS	WP_053128183.1	1680435	1680989	arginine repressor	NA	Transcription	K	SAM23877_RS07565	3UTR	WP_053142251.1	1680120	1680765	thiamine biosynthesis protein	NA	Unknown	NA
as_RNA_III #100	24	SAM23877_RS07615	3UTR,CDS	WP_053128203.1	1689507	1690124	phosphoglycerate mutase	NA	Carbohydrate transport and metabolism	G	SAM23877_RS07610	CDS	WP_053128201.1	1689079	1689531	hypothetical protein	NA	Unknown	NA
as_RNA_III #101	549	SAM23877_RS07635	CDS	WP_053128216.1	1692835	1694151	hypothetical protein	NA	Unknown	NA	SAM23877_RS07630	3UTR,CDS	WP_053128214.1	1692644,1692838	1692838,1693384	hypothetical protein	NA	Unknown	NA
as_RNA_III #102	462	SAM23877_RS07650	CDS	WP_053128220.1	1695653	1696186	NUDIX hydrolase	NA	Nucleotide transport and metabolism	F	SAM23877_RS07645	3UTR	WP_053128218.1	1695641	1696115	hypothetical protein	NA	Unknown	NA
as_RNA_III #103	15	SAM23877_RS07715	CDS	WP_053142258.1	1708737	1709915	serine protease	NA	Posttranslational modification, protein turnover, chaperones	O	SAM23877_RS07710	CDS	WP_053142257.1	1708006	1708752	hypothetical protein	NA	Unknown	NA
as_RNA_III #104	142	SAM23877_RS07770	3UTR,CDS	WP_053128261.1	1722217	1723110	ABC transporter substrate-binding protein	NA	Inorganic ion transport and metabolism	P	SAM23877_RS07765	CDS	WP_053128259.1	1721181	1722359	C4-dicarboxylate ABC transporter	NA	Unknown	NA
as_RNA_III #105	797	SAM23877_RS07810	3UTR,CDS	WP_053128275.1	1731135	1733416	cytochrome	NA	Secondary metabolites biosynthesis, transport and catabolism;Defense mechanisms	QV	SAM23877_RS07805	CDS	WP_053128273.1	1730970	1731932	pseudouridylate synthase	NA	Translation, ribosomal structure and biogenesis	J
as_RNA_III #106	177	SAM23877_RS07925	3UTR	WP_053128313.1	1755982	1756189	hypothetical protein	NA	Unknown	NA	SAM23877_RS07920	3UTR,CDS	WP_053128311.1	1755809,1756114	1756114,1756159	ferredoxin	NA	Energy production and conversion	C
as_RNA_III #107	91	SAM23877_RS08050	3UTR,CDS	WP_053128360.1	1787245	1788013	hypothetical protein	NA	Unknown	NA	SAM23877_RS08045	3UTR	WP_027758838.1	1787180	1787336	hypothetical protein	NA	Unknown	NA
as_RNA_III #108	92	SAM23877_RS08075	3UTR	WP_053128367.1	1790653	1790762	GntR family transcriptional regulator	NA	Transcription	K	SAM23877_RS08070	CDS	WP_053128365.1	1790362	1790745	hypothetical protein	NA	Unknown	S
as_RNA_III #109	140	SAM23877_RS08185	3UTR,CDS	WP_053128398.1	1813483	1814143	TetR family transcriptional regulator	NA	Transcription	K	SAM23877_RS08180	3UTR,CDS	WP_053128396.1	1813047,1813508	1813508,1813623	dehydratase	NA	Lipid transport and metabolism	I
as_RNA_III #110	346	SAM23877_RS08215	3UTR,CDS	WP_053128413.1	1818075	1819515	alcohol dehydrogenase	NA	Unknown	R	SAM23877_RS08210	CDS	WP_053128411.1	1817465	1818421	hypothetical protein	NA	Amino acid transport and metabolism;Carbohydrate transport and metabolism	GER
as_RNA_III #111	140	SAM23877_RS08305	3UTR,CDS	WP_053128449.1	1841734	1842566	lipase	NA	Unknown	NA	SAM23877_RS08300	3UTR,CDS	WP_053128447.1	1840108,1841790	1841790,1841874	protein kinase	NA	Signal transduction mechanisms	T
as_RNA_III #112	82	SAM23877_RS08350	CDS	WP_053128465.1	1850068	1850550	acetyltransferase	NA	Translation, ribosomal structure and biogenesis	J	SAM23877_RS08345	3UTR	WP_053128463.1	1849768	1850150	RNA-binding protein	NA	Unknown	NA
as_RNA_III #113	9	SAM23877_RS08415	CDS	WP_053128493.1	1864986	1866176	acyl-CoA dehydrogenase	NA	Lipid transport and metabolism	I	SAM23877_RS08410	3UTR	WP_053128490.1	1864942	1864995	cell division protein SepF	NA	Unknown	NA
as_RNA_III #114	74	SAM23877_RS08490	CDS	WP_053128527.1	1879500	1880252	nucleotidyltransferase	NA	Unknown	R	SAM23877_RS08485	CDS	WP_053128524.1	1878831	1879574	nucleotidyltransferase	NA	Unknown	NA
as_RNA_III #115	35	SAM23877_RS08595	3UTR	WP_053128563.1	1904340	1904461	DNA recombination protein RecN	NA	Replication, recombination and repair	L	SAM23877_RS08590	3UTR,CDS	WP_053128561.1	1903941,1904369	1904369,1904375	hypothetical protein	NA	Unknown	NA
as_RNA_III #116	695	SAM23877_RS08685	3UTR,CDS	WP_053128589.1	1925074	1926337	hypothetical protein	NA	Posttranslational modification, protein turnover, chaperones	O	SAM23877_RS08680	3UTR,CDS	WP_053128587.1	1924769,1925275	1925275,1925769	HNH nuclease	NA	Defense mechanisms	V
as_RNA_III #117	349	SAM23877_RS08750	3UTR,CDS	WP_053128612.1	1941239	1942014	phosphohistidine phosphatase	NA	Signal transduction mechanisms	T	SAM23877_RS08745	3UTR,CDS	WP_053128610.1	1940196,1941440	1941440,1941588	phosphoserine phosphatase	NA	Amino acid transport and metabolism	E
as_RNA_III #118	22	SAM23877_RS08770	CDS	WP_053128617.1	1944945	1945322	hypothetical protein	NA	Unknown	NA	SAM23877_RS08765	CDS	WP_053128615.1	1944275	1944967	GntR family transcriptional regulator	NA	Transcription	K
as_RNA_III #119	84	SAM23877_RS08800	CDS	WP_053128629.1	1951586	1951867	signal peptidase	NA	Unknown	R	SAM23877_RS08795	3UTR	WP_053128627.1	1951491	1951670	tyrosyl-tRNA synthetase	NA	Translation, ribosomal structure and biogenesis	J
as_RNA_III #120	611	SAM23877_RS08815	3UTR,CDS	WP_053128637.1	1952726	1953969	cyclic pyranopterin phosphate synthase MoaA	NA	Coenzyme transport and metabolism	H	SAM23877_RS08810	3UTR,CDS,within_operon	WP_053128633.1	1952528,1952739,1952966	1952739,1952966,1953337	hypothetical protein	NA	Unknown	NA
as_RNA_III #121	24	SAM23877_RS08905	3UTR	WP_053128670.1	1970825	1970867	enoyl-CoA hydratase	NA	Lipid transport and metabolism	I	SAM23877_RS08900	CDS	WP_053128668.1	1970121	1970849	nucleopolyhedrovirus P10 family protein	NA	Unknown	NA
as_RNA_III #122	261	SAM23877_RS08925	3UTR,CDS	WP_053128682.1	1974645	1975993	hypothetical protein	NA	Unknown	NA	SAM23877_RS08920	3UTR,CDS	WP_053128680.1	1974283,1974696	1974696,1974906	hypothetical protein	NA	Unknown	NA
as_RNA_III #123	376	SAM23877_RS09235	3UTR,CDS	WP_053128818.1	2044404	2045236	transcriptional regulator	NA	Transcription	K	SAM23877_RS09230	3UTR,CDS	WP_053128811.1	2043406,2044632	2044632,2044780	stress-induced protein	NA	Signal transduction mechanisms	NA
as_RNA_III #124	15	SAM23877_RS09280	CDS	WP_053128842.1	2055592	2055822	hypothetical protein	NA	Unknown	NA	SAM23877_RS09275	CDS	WP_053128835.1	2054684	2055607	dihydrodipicolinate synthase	NA	Amino acid transport and metabolism;Cell wall/membrane/envelope biogenesis	EM
as_RNA_III #125	213	SAM23877_RS09400	CDS	WP_053128890.1	2078478	2079317	sugar ABC transporter permease	NA	Carbohydrate transport and metabolism	G	SAM23877_RS09395	3UTR	WP_053128888.1	2078419	2078691	6-phosphogluconolactonase	NA	Carbohydrate transport and metabolism	G
as_RNA_III #126	1	SAM23877_RS09515	3UTR	WP_053128961.1	2107539	2107597	DNA-binding protein	NA	Transcription	K	SAM23877_RS09510	CDS	WP_053128958.1	2106632	2107540	sugar kinase	NA	Carbohydrate transport and metabolism	G
as_RNA_III #127	66	SAM23877_RS09540	CDS	WP_053128970.1	2114020	2114493	3-dehydroquinate dehydratase	NA	Amino acid transport and metabolism	E	SAM23877_RS09535	3UTR	WP_053128967.1	2113925	2114086	Zn-dependent hydrolase	NA	Unknown	R
as_RNA_III #128	158	SAM23877_RS09550	CDS	WP_053128976.1	2115706	2116806	ionic transporter y4hA	NA	Inorganic ion transport and metabolism	P	SAM23877_RS09545	3UTR	WP_053128973.1	2115644	2115864	peptidase	NA	Unknown	NA
as_RNA_III #129	172	SAM23877_RS09590	CDS	WP_053129002.1	2126040	2126468	dioxygenase	NA	Secondary metabolites biosynthesis, transport and catabolism	Q	SAM23877_RS09585	3UTR	WP_053128998.1	2126020	2126212	cysteine methyltransferase	NA	Replication, recombination and repair	L
as_RNA_III #130	74	SAM23877_RS09615	3UTR,CDS	WP_053129016.1	2130831	2131331	pyridoxamine 5'-phosphate oxidase	NA	Unknown	NA	SAM23877_RS09610	3UTR,CDS	WP_053129014.1	2129743,2130870	2130870,2130905	magnesium transporter CorA	NA	Inorganic ion transport and metabolism	P
as_RNA_III #131	70	SAM23877_RS09635	3UTR	WP_053129029.1	2134747	2134859	hypothetical protein	NA	Unknown	NA	SAM23877_RS09630	3UTR	WP_053129026.1	2134699	2134817	glutamate synthase	NA	Amino acid transport and metabolism	ER
as_RNA_III #132	128	SAM23877_RS09660	3UTR	WP_053129041.1	2139401	2139577	hypothetical protein	NA	Unknown	NA	SAM23877_RS09655	CDS	WP_053129038.1	2137583	2139529	ABC transporter	NA	Inorganic ion transport and metabolism;Coenzyme transport and metabolism	PH
as_RNA_III #133	14	SAM23877_RS09700	pseudo	NA	2146824	2147778	NA	NA	Unknown	NA	SAM23877_RS09695	3UTR	WP_053129061.1	2146759	2146838	histone acetyltransferase	NA	Unknown	NA
as_RNA_III #134	168	SAM23877_RS09715	CDS	WP_053129070.1	2149510	2149986	hypothetical protein	NA	Unknown	NA	SAM23877_RS09710	3UTR	WP_053129067.1	2149420	2149678	tRNA synthetase RNA-binding protein	NA	Translation, ribosomal structure and biogenesis	J
as_RNA_III #135	82	SAM23877_RS09735	3UTR	WP_053129082.1	2152237	2152350	hypothetical protein	NA	Extracellular structures;Cell motility	NW	SAM23877_RS09730	3UTR,CDS	WP_053129079.1	2152005,2152262	2152262,2152319	hypothetical protein	NA	Unknown	NA
as_RNA_III #136	79	SAM23877_RS09775	CDS	WP_053129106.1	2163132	2163551	hypothetical protein	NA	Unknown	NA	SAM23877_RS09770	CDS	WP_053129103.1	2162357	2163211	hypothetical protein	NA	Unknown	NA
as_RNA_III #137	259	SAM23877_RS09845	3UTR	WP_053129136.1	2178777	2179053	pyruvate kinase	NA	Carbohydrate transport and metabolism	G	SAM23877_RS09840	CDS	WP_053142331.1	2178260	2179036	hypothetical protein	NA	Unknown	NA
as_RNA_III #138	177	SAM23877_RS09890	CDS	WP_053129174.1	2190706	2191431	toxic cation resistance protein	NA	Unknown	NA	SAM23877_RS09885	3UTR	WP_053129171.1	2190698	2190883	hypothetical protein	NA	Unknown	NA
as_RNA_III #139	203	SAM23877_RS10070	3UTR,CDS	WP_053129279.1	2230189	2231000	AAA family ATPase	NA	Unknown	NA	SAM23877_RS10065	3UTR	WP_053129277.1	2230180	2230392	transcriptional regulator	NA	Translation, ribosomal structure and biogenesis	J
as_RNA_III #140	550	SAM23877_RS10115	3UTR,CDS	WP_053129301.1	2242988	2244122	dienelactone hydrolase	NA	Secondary metabolites biosynthesis, transport and catabolism	Q	SAM23877_RS10110	CDS	WP_053129299.1	2241853	2243538	alkaline phosphatase	NA	Inorganic ion transport and metabolism	P
as_RNA_III #141	154	SAM23877_RS10300	3UTR	WP_053129434.1	2288244	2288436	hypothetical protein	NA	Unknown	NA	SAM23877_RS10295	CDS	WP_053129431.1	2286878	2288398	phytoene dehydrogenase	NA	Secondary metabolites biosynthesis, transport and catabolism	Q
as_RNA_III #142	180	SAM23877_RS10355	CDS	WP_053129464.1	2299079	2299726	oxidoreductase	NA	Energy production and conversion	C	SAM23877_RS10350	3UTR	WP_053129461.1	2299055	2299259	endonuclease IV	NA	Replication, recombination and repair	L
as_RNA_III #143	659	SAM23877_RS10365	3UTR,5UTR,CDS	WP_053129480.1	2300089	2300748	hypothetical protein	NA	Unknown	NA	SAM23877_RS10360	3UTR,CDS	WP_053129467.1	2299909,2300412	2300412,2300861	bacterioferritin	NA	Inorganic ion transport and metabolism	P
as_RNA_III #144	36	SAM23877_RS10370	CDS	WP_053129483.1	2300825	2302177	phospho-2-dehydro-3-deoxyheptonate aldolase	NA	Amino acid transport and metabolism	E	SAM23877_RS10360	3UTR	WP_053129467.1	2300412	2300861	bacterioferritin	NA	Inorganic ion transport and metabolism	P
as_RNA_III #145	204	SAM23877_RS10385	3UTR,CDS	WP_053129491.1	2305386	2306398	2-hydroxyacid dehydrogenase	NA	Energy production and conversion;Coenzyme transport and metabolism	CHR	SAM23877_RS10380	3UTR,CDS	WP_053129487.1	2303511,2305451	2305451,2305590	anthranilate synthase	NA	Coenzyme transport and metabolism;Amino acid transport and metabolism	NA
as_RNA_III #146	707	SAM23877_RS10420	3UTR,CDS	WP_053129506.1	2311848	2312830	endonuclease	NA	Unknown	NA	SAM23877_RS10415	3UTR,CDS	WP_053129503.1	2311351,2312007	2312007,2312555	hypothetical protein	NA	Unknown	NA
as_RNA_III #147	105	SAM23877_RS10455	3UTR	WP_053129534.1	2319951	2320169	alpha-(1-2)-phosphatidylinositol mannosyltransferase	NA	Cell wall/membrane/envelope biogenesis	M	SAM23877_RS10450	CDS	WP_053129531.1	2318260	2320056	long-chain fatty acid--CoA ligase	NA	Lipid transport and metabolism	I
as_RNA_III #148	192	SAM23877_RS10465	3UTR,CDS	WP_053129541.1	2322506	2323848	hypothetical protein	NA	Unknown	NA	SAM23877_RS10460	CDS	WP_053129537.1	2321448	2322698	hypothetical protein	NA	Unknown	NA
as_RNA_III #149	391	SAM23877_RS10525	3UTR,CDS	WP_053129563.1	2334231	2335944	cysteine desulfurase	NA	Amino acid transport and metabolism	E	SAM23877_RS10520	CDS	WP_053142353.1	2333399	2334622	glycerate kinase	NA	Carbohydrate transport and metabolism	G
as_RNA_III #150	19	SAM23877_RS10630	CDS	WP_053129635.1	2359142	2359426	F0F1 ATP synthase	NA	Unknown	NA	SAM23877_RS10625	CDS	WP_053129626.1	2358964	2359161	hypothetical protein	NA	Unknown	NA
as_RNA_III #151	91	SAM23877_RS10655	3UTR	WP_053129646.1	2363034	2363169	hypothetical protein	NA	Unknown	NA	SAM23877_RS10650	CDS	WP_053129644.1	2362055	2363125	signal protein PDZ	NA	Posttranslational modification, protein turnover, chaperones	O
as_RNA_III #152	11	SAM23877_RS10665	CDS	WP_053129651.1	2364759	2365517	transferase	NA	Coenzyme transport and metabolism	H	SAM23877_RS10660	CDS	WP_053129649.1	2363571	2364770	adenosylcobinamide kinase	NA	Coenzyme transport and metabolism	H
as_RNA_III #153	437	SAM23877_RS10735	3UTR,CDS	WP_053142355.1	2382585	2383481	acetyltransferase	NA	Translation, ribosomal structure and biogenesis	J	SAM23877_RS10730	3UTR,CDS	WP_053129690.1	2381801,2382985	2382985,2383022	serine protease	NA	Posttranslational modification, protein turnover, chaperones	O
as_RNA_III #154	178	SAM23877_RS10795	CDS	WP_053142357.1	2395703	2396017	hypothetical protein	NA	Unknown	NA	SAM23877_RS10790	3UTR	WP_053129723.1	2395622	2395881	hypothetical protein	NA	Unknown	NA
as_RNA_III #155	869	SAM23877_RS10810	CDS	WP_053129732.1	2397408	2398277	carboxylesterase	NA	Coenzyme transport and metabolism	HR	SAM23877_RS10805,SAM23877_RS10815	within_operon	NA	2397404	2398352	NA	NA	Unknown	NA
as_RNA_III #156	226	SAM23877_RS10870	3UTR	WP_053129768.1	2409844	2410072	isomerase	NA	Unknown	NA	SAM23877_RS10865	CDS	WP_053129765.1	2409405	2410070	TetR family transcriptional regulator	NA	Transcription	K
as_RNA_III #157	148	SAM23877_RS10890	3UTR	WP_053129775.1	2418494	2418718	alpha-glucosidase	NA	Carbohydrate transport and metabolism	G	SAM23877_RS10885	CDS	WP_053129773.1	2417623	2418642	hypothetical protein	NA	Unknown	NA
as_RNA_III #158	234	SAM23877_RS10940	CDS	WP_053129819.1	2430730	2432484	NAD+ synthetase	NA	Coenzyme transport and metabolism	NA	SAM23877_RS10935	3UTR	WP_053129816.1	2430703	2430964	glyoxalase	NA	Secondary metabolites biosynthesis, transport and catabolism	Q
as_RNA_III #159	468	SAM23877_RS11000	3UTR	WP_053129858.1	2442529	2443001	hypothetical protein	NA	Signal transduction mechanisms	T	SAM23877_RS10995	3UTR,CDS	WP_053129855.1	2442180,2442995	2442995,2442997	ABC transporter	NA	Defense mechanisms	V
as_RNA_III #160	198	SAM23877_RS11010	3UTR,CDS	WP_053129864.1	2447465	2447704	hypothetical protein	NA	Unknown	NA	SAM23877_RS11005	3UTR,CDS	WP_053129861.1	2446726,2447523	2447523,2447663	hypothetical protein	NA	Posttranslational modification, protein turnover, chaperones	O
as_RNA_III #161	32	SAM23877_RS11115	CDS	WP_053129927.1	2466747	2468399	alkaline phosphatase	NA	Inorganic ion transport and metabolism	P	SAM23877_RS11110	3UTR,CDS	WP_053129923.1	2465723,2466760	2466760,2466779	oxidoreductase	NA	Unknown	R
as_RNA_III #162	28	SAM23877_RS11175	3UTR,CDS	WP_053129961.1	2478035	2479402	hypothetical protein	NA	Carbohydrate transport and metabolism;Replication, recombination and repair	NA	SAM23877_RS11170	CDS	WP_053129958.1	2477404	2478063	keto-deoxy-phosphogluconate aldolase	NA	Carbohydrate transport and metabolism	G
as_RNA_III #163	421	SAM23877_RS11240	CDS	WP_053130004.1	2493254	2494342	prenyltransferase	NA	Carbohydrate transport and metabolism	G	SAM23877_RS11235	3UTR	WP_053130001.1	2493238	2493675	hypothetical protein	NA	Unknown	NA
as_RNA_III #164	40	SAM23877_RS11325	CDS	WP_053130047.1	2510411	2512564	hypothetical protein	NA	Unknown	NA	SAM23877_RS11320	CDS	WP_053130044.1	2508820	2510451	hypothetical protein	NA	Unknown	NA
as_RNA_III #165	554	SAM23877_RS11335	3UTR	WP_053130059.1	2513851	2514440	hypothetical protein	NA	Unknown	NA	SAM23877_RS11330	CDS	WP_053130056.1	2513020	2514405	MFS transporter	NA	Inorganic ion transport and metabolism;Amino acid transport and metabolism;Carbohydrate transport and metabolism	GEPR
as_RNA_III #166	12	SAM23877_RS11345	CDS	WP_053130067.1	2515402	2516043	hypothetical protein	NA	Unknown	NA	SAM23877_RS11340	3UTR	WP_053130062.1	2515391	2515414	molecular chaperone DnaJ	NA	Unknown	NA
as_RNA_III #167	567	SAM23877_RS11395	3UTR	WP_053130102.1	2524698	2525321	hypothetical protein	NA	Unknown	NA	SAM23877_RS11390	CDS	WP_053130096.1	2524591	2525265	hypothetical protein	NA	Unknown	S
as_RNA_III #168	336	SAM23877_RS11435	3UTR,CDS	WP_053130119.1	2530610	2531562	HAD family hydrolase	NA	Unknown	NA	SAM23877_RS11430	3UTR,CDS	WP_053142367.1	2529987,2530832	2530832,2530946	hypothetical protein	NA	Unknown	NA
as_RNA_III #169	196	SAM23877_RS11495	3UTR,CDS	WP_053130149.1	2545002	2545434	small hydrophobic protein	NA	Unknown	NA	SAM23877_RS11490	3UTR	NA	2544974	2545198	NA	NA	Unknown	NA
as_RNA_III #170	333	SAM23877_RS11520	3UTR	WP_053130163.1	2549985	2550326	aldo/keto reductase	NA	Secondary metabolites biosynthesis, transport and catabolism	NA	SAM23877_RS11515	CDS	WP_053130160.1	2549464	2550318	hypothetical protein	NA	Unknown	NA
as_RNA_III #171	360	SAM23877_RS11610	CDS	WP_053130216.1	2566780	2567604	hypothetical protein	NA	Unknown	NA	SAM23877_RS11605	3UTR,CDS	WP_053142374.1	2565579,2566808	2566808,2567140	pyroglutamyl peptidase	NA	Unknown	NA
as_RNA_III #172	912	SAM23877_RS11680	CDS	WP_053130260.1	2582806	2583771	arabinan endo-1,5-alpha-L-arabinosidase	NA	Carbohydrate transport and metabolism	G	SAM23877_RS11675	3UTR	WP_053130256.1	2582748	2583718	aminotransferase	NA	Amino acid transport and metabolism	E
as_RNA_III #173	3	SAM23877_RS11760	CDS	WP_053130308.1	2601956	2602825	hypothetical protein	NA	Unknown	NA	SAM23877_RS11755	CDS	WP_053130305.1	2601357	2601959	hypothetical protein	NA	Unknown	NA
as_RNA_III #174	160	SAM23877_RS11875	3UTR	WP_053130397.1	2632485	2632665	RNA polymerase subunit sigma-70	NA	Transcription	K	SAM23877_RS11870	CDS	WP_053130395.1	2632229	2632645	universal stress protein	NA	Signal transduction mechanisms	T
as_RNA_III #175	100	SAM23877_RS11935	3UTR,CDS	WP_053130433.1	2647479	2647906	transcriptional regulator	NA	Transcription	K	SAM23877_RS11930	CDS	WP_053130430.1	2646953	2647579	peptidase C60	NA	Unknown	NA
as_RNA_III #176	1208	SAM23877_RS11985	CDS	WP_053130473.1	2658030	2659238	hypothetical protein	NA	Cell wall/membrane/envelope biogenesis	M	SAM23877_RS11980	3UTR	WP_053130470.1	2657938	2659322	hypothetical protein	NA	Unknown	NA
as_RNA_III #177	400	SAM23877_RS12000	CDS	WP_053130480.1	2665021	2666187	tRNA-dihydrouridine synthase	NA	Translation, ribosomal structure and biogenesis	J	SAM23877_RS11995	3UTR	WP_053142377.1	2664857	2665421	CDP-alcohol phosphatidyltransferase	NA	Unknown	NA
as_RNA_III #178	123	SAM23877_RS12055	3UTR,CDS	WP_053130526.1	2679527	2680384	UDP pyrophosphate synthase	NA	Lipid transport and metabolism	I	SAM23877_RS12050	3UTR	WP_053130523.1	2679474	2679650	Fur family transcriptional regulator	NA	Inorganic ion transport and metabolism	P
as_RNA_III #179	3	SAM23877_RS12085	CDS	WP_053130535.1	2684682	2685350	LuxR family transcriptional regulator	NA	Transcription;Signal transduction mechanisms	NA	SAM23877_RS12080	CDS	WP_053130532.1	2683189	2684685	hypothetical protein	NA	Coenzyme transport and metabolism	HR
as_RNA_III #180	476	SAM23877_RS12135	3UTR,CDS	WP_053130557.1	2696148	2697270	hypothetical protein	NA	Unknown	NA	SAM23877_RS12130	3UTR,CDS	WP_053130554.1	2695951,2696511	2696511,2696624	acetyltransferase	NA	Translation, ribosomal structure and biogenesis	J
as_RNA_III #181	63	SAM23877_RS12190	3UTR	WP_053142385.1	2708377	2708495	sugar kinase	NA	Carbohydrate transport and metabolism	G	SAM23877_RS12185	CDS	WP_053130593.1	2707487	2708440	GTPase Era	NA	Translation, ribosomal structure and biogenesis	J
as_RNA_III #182	75	SAM23877_RS12230	3UTR	WP_053130635.1	2718174	2718336	16S rRNA methyltransferase	NA	Unknown	NA	SAM23877_RS12225	CDS	WP_053130628.1	2717866	2718249	hypothetical protein	NA	Unknown	NA
as_RNA_III #183	48	SAM23877_RS12260	CDS	WP_053142388.1	2724373	2725602	coproporphyrinogen III oxidase	NA	Coenzyme transport and metabolism	H	SAM23877_RS12255	3UTR	WP_053130663.1	2724234	2724421	hypothetical protein	NA	Unknown	NA
as_RNA_III #184	402	SAM23877_RS12380	CDS	WP_053130731.1	2755822	2756892	hypothetical protein	NA	Unknown	NA	SAM23877_RS12375	3UTR	WP_053130728.1	2755721	2756224	peptidase M48	NA	Posttranslational modification, protein turnover, chaperones	O
as_RNA_III #185	73	SAM23877_RS12555	3UTR	WP_053130833.1	2804875	2805078	hypothetical protein	NA	Unknown	NA	SAM23877_RS12550	tRNA	NA	2804913	2804986	tRNA-Gly	NA	Unknown	NA
as_RNA_III #186	3	SAM23877_RS12565	CDS	WP_053130839.1	2807118	2807615	phosphohydrolase	NA	Signal transduction mechanisms;Transcription	TK	SAM23877_RS12560	CDS	WP_053130836.1	2805937	2807121	hypothetical protein	NA	Unknown	NA
as_RNA_III #187	342	SAM23877_RS12580	3UTR,CDS	WP_053130846.1	2810334	2811189	DNA glycosylase	NA	Replication, recombination and repair	L	SAM23877_RS12575	3UTR	WP_053142396.1	2810273	2810676	hypothetical protein	NA	Unknown	R
as_RNA_III #188	256	SAM23877_RS12620	3UTR,CDS	WP_053130870.1	2817828	2818658	disulfide bond formation protein DsbA	NA	Unknown	NA	SAM23877_RS12615	3UTR,CDS	WP_053130867.1	2817803,2818033	2818033,2818084	hypothetical protein	NA	Unknown	NA
as_RNA_III #189	31	SAM23877_RS12655	CDS	WP_053130891.1	2829013	2829489	hypothetical protein	NA	Unknown	NA	SAM23877_RS12650	3UTR,CDS	WP_053130887.1	2828000,2829016	2829016,2829044	aspartate-semialdehyde dehydrogenase	NA	Amino acid transport and metabolism	E
as_RNA_III #190	322	SAM23877_RS12725	3UTR,CDS	WP_053130939.1	2845313	2846164	endonuclease	NA	Defense mechanisms	V	SAM23877_RS12720	3UTR,CDS	WP_053130937.1	2844999,2845583	2845583,2845635	hypothetical protein	NA	Unknown	R
as_RNA_III #191	166	SAM23877_RS12785	CDS	WP_053131019.1	2862960	2863934	methyltransferase	NA	Unknown	NA	SAM23877_RS12780	3UTR	WP_053131016.1	2862932	2863126	hypothetical protein	NA	Signal transduction mechanisms	T
as_RNA_III #192	116	SAM23877_RS12795	3UTR,CDS	WP_053131025.1	2864607	2865318	hypothetical protein	NA	Unknown	NA	SAM23877_RS12790	3UTR	WP_053131022.1	2864516	2864723	globin	NA	Unknown	NA
as_RNA_III #193	356	SAM23877_RS12845	partial;pseudo	NA	2876256	2876612	NA	NA	Unknown	NA	SAM23877_RS12840	pseudo,within_operon	NA	2875280,2876298	2876298,2876848	NA	NA	Unknown	NA
as_RNA_III #194	178	SAM23877_RS12985	CDS	WP_053131148.1	2907612	2909114	methylmalonate-semialdehyde dehydrogenase	NA	Energy production and conversion	C	SAM23877_RS12980	3UTR	WP_053131145.1	2907558	2907790	hypothetical protein	NA	Unknown	NA
as_RNA_III #195	331	SAM23877_RS13120	3UTR,CDS	WP_053131231.1	2944525	2945408	acetyltransferase	NA	Posttranslational modification, protein turnover, chaperones;Translation, ribosomal structure and biogenesis	JO	SAM23877_RS13115	3UTR,CDS	WP_053142420.1	2943974,2944774	2944774,2944856	xylose isomerase	NA	Carbohydrate transport and metabolism	G
as_RNA_III #196	224	SAM23877_RS13170	CDS	WP_053131257.1	2958212	2958436	hypothetical protein	NA	Unknown	NA	SAM23877_RS13165,SAM23877_RS13175	within_operon	NA	2957988	2959196	NA	NA	Unknown	NA
as_RNA_III #197	27	SAM23877_RS13190	3UTR	WP_053131266.1	2963172	2963215	acetolactate synthase	NA	Amino acid transport and metabolism;Coenzyme transport and metabolism	EH	SAM23877_RS13185	CDS	WP_053131263.1	2962360	2963199	ribonuclease	NA	Unknown	NA
as_RNA_III #198	154	SAM23877_RS13215	CDS	WP_053131281.1	2970160	2971131	cation diffusion facilitator family transporter	NA	Inorganic ion transport and metabolism	P	SAM23877_RS13210	3UTR	WP_053131278.1	2970068	2970314	phosphatase	NA	Unknown	NA
as_RNA_III #199	99	SAM23877_RS13375	3UTR,CDS	WP_053131375.1	3007229	3008190	spermine synthase	NA	Unknown	NA	SAM23877_RS13370	3UTR,CDS	WP_053142428.1	3006762,3007319	3007319,3007328	hypothetical protein	NA	Unknown	NA
as_RNA_III #200	516	SAM23877_RS13390	CDS	WP_053131381.1	3010615	3011211	histidine phosphatase	NA	Carbohydrate transport and metabolism	G	SAM23877_RS13385	3UTR	WP_053131378.1	3010428	3011131	hypothetical protein	NA	Unknown	NA
as_RNA_III #201	21	SAM23877_RS13420	CDS	WP_053131426.1	3017467	3018495	3-phenylpropionate dioxygenase	NA	Inorganic ion transport and metabolism	PR	SAM23877_RS13415	CDS	WP_053131405.1	3016940	3017488	MarR family transcriptional regulator	NA	Transcription	K
as_RNA_III #202	3	SAM23877_RS13485	CDS	WP_053131470.1	3029816	3030127	ATPase	NA	Unknown	NA	SAM23877_RS13480	CDS	WP_053131467.1	3029454	3029819	glyoxalase	NA	Secondary metabolites biosynthesis, transport and catabolism	Q
as_RNA_III #203	24	SAM23877_RS13500	CDS	WP_053131478.1	3031588	3033480	histidine kinase	NA	Signal transduction mechanisms	NA	SAM23877_RS13495	CDS	WP_053131475.1	3030512	3031612	alkanal monooxygenase	NA	Coenzyme transport and metabolism	HR
as_RNA_III #204	299	SAM23877_RS13545	CDS	WP_053131499.1	3042673	3043167	hypothetical protein	NA	Unknown	NA	SAM23877_RS13540	3UTR,CDS	WP_053131496.1	3041265,3042692	3042692,3042972	amidase	NA	Translation, ribosomal structure and biogenesis	J
as_RNA_III #205	121	SAM23877_RS13730	3UTR	WP_053131595.1	3079161	3079553	DNA helicase	NA	Transcription;Replication, recombination and repair	KL	SAM23877_RS13725	3UTR	NA	3078970	3079282	NA	NA	Unknown	NA
as_RNA_III #206	21	SAM23877_RS13750	3UTR	WP_053131607.1	3084820	3084858	hypothetical protein	NA	Unknown	NA	SAM23877_RS13745	3UTR	WP_053131604.1	3084798	3084841	hypothetical protein	NA	Unknown	NA
as_RNA_III #207	40	SAM23877_RS13760	3UTR	WP_053142444.1	3086520	3086787	hypothetical protein	NA	Unknown	NA	SAM23877_RS13755	3UTR,CDS	WP_053131610.1	3085709,3086554	3086554,3086560	hypothetical protein	NA	Transcription	K
as_RNA_III #208	342	SAM23877_RS13785	CDS	WP_053131625.1	3090573	3090938	glyoxalase	NA	Unknown	NA	SAM23877_RS13780	3UTR	WP_053131621.1	3090559	3090915	hypothetical protein	NA	Unknown	NA
as_RNA_III #209	99	SAM23877_RS13805	CDS	WP_053131634.1	3095884	3096720	hypothetical protein	NA	Unknown	NA	SAM23877_RS13800	3UTR	WP_053131631.1	3095847	3095983	SGNH hydrolase	NA	Amino acid transport and metabolism	E
as_RNA_III #210	313	SAM23877_RS13830	CDS	WP_053131664.1	3102055	3102375	hypothetical protein	NA	Defense mechanisms	V	SAM23877_RS13825	3UTR	WP_053142451.1	3102041	3102368	penicillin-binding protein	NA	Cell wall/membrane/envelope biogenesis	M
as_RNA_III #211	286	SAM23877_RS13905	3UTR	WP_053131714.1	3112078	3112369	cysteine synthase	NA	Amino acid transport and metabolism	E	SAM23877_RS13900	CDS	WP_053131709.1	3111900	3112364	hypothetical protein	NA	Defense mechanisms	V
as_RNA_III #212	795	SAM23877_RS13945	3UTR,CDS	WP_053131738.1	3118872	3119765	hypothetical protein	NA	Unknown	NA	SAM23877_RS13940	3UTR,CDS	WP_053131736.1	3118828,3119415	3119415,3119667	amidase	NA	Coenzyme transport and metabolism	HR
as_RNA_III #213	444	SAM23877_RS13960	CDS	WP_053131754.1	3123002	3123817	hypothetical protein	NA	Unknown	S	SAM23877_RS13955	3UTR	WP_053131751.1	3122963	3123446	hypothetical protein	NA	Unknown	NA
as_RNA_III #214	47	SAM23877_RS14165	3UTR	WP_052841735.1	3172833	3173427	SsrA-binding protein	NA	Posttranslational modification, protein turnover, chaperones	O	SAM23877_RS14160	CDS	WP_053131871.1	3171567	3172880	transporter	NA	Unknown	NA
as_RNA_III #215	52	SAM23877_RS14255	3UTR	WP_053131928.1	3200921	3201040	Ohr subfamily peroxiredoxin	NA	Defense mechanisms	V	SAM23877_RS14250	CDS	WP_053131925.1	3199420	3200973	hypothetical protein	NA	Unknown	NA
as_RNA_III #216	320	SAM23877_RS14355	3UTR,CDS	WP_053131992.1	3228509	3229567	chemotaxis protein CheY	NA	Signal transduction mechanisms;Transcription	NA	SAM23877_RS14350	3UTR,CDS	WP_053131989.1	3227632,3228807	3228807,3228829	cytoplasmic protein	NA	Unknown	R
as_RNA_III #217	22	SAM23877_RS14565	3UTR	WP_053132100.1	3286700	3286906	glycosyl transferase family 2	NA	Cell motility	N	SAM23877_RS14560	3UTR	WP_053132097.1	3286694	3286722	transcriptional regulator	NA	Cell wall/membrane/envelope biogenesis	M
as_RNA_III #218	184	SAM23877_RS14575	3UTR	WP_053132106.1	3289400	3289606	transcriptional regulator	NA	Cell wall/membrane/envelope biogenesis	M	SAM23877_RS14570	CDS	WP_053132103.1	3288208	3289584	LytR family transcriptional regulator	NA	Cell wall/membrane/envelope biogenesis	M
as_RNA_III #219	106	SAM23877_RS14635	CDS	WP_053132157.1	3300667	3301797	peptidase M19	NA	Amino acid transport and metabolism	E	SAM23877_RS14630	3UTR	WP_053132154.1	3300654	3300773	glyoxalase	NA	Unknown	NA
as_RNA_III #220	115	SAM23877_RS14650	3UTR,CDS	WP_053132176.1	3303357	3304599	membrane dipeptidase	NA	Amino acid transport and metabolism	E	SAM23877_RS14645	CDS	WP_053132163.1	3302330	3303472	1,2-oxophytodienoate reductase	NA	Energy production and conversion	C
as_RNA_III #221	223	SAM23877_RS14670	3UTR,CDS	WP_053132188.1	3306890	3308324	histidine kinase	NA	Signal transduction mechanisms	T	SAM23877_RS14665	3UTR,CDS	WP_053132185.1	3306451,3307023	3307023,3307113	hypothetical protein	NA	Lipid transport and metabolism	I
as_RNA_III #222	52	SAM23877_RS14765	3UTR	WP_053142487.1	3329806	3329889	hypothetical protein	NA	Unknown	NA	SAM23877_RS14760	CDS	WP_053132240.1	3329061	3329858	hypothetical protein	NA	Unknown	NA
as_RNA_III #223	123	SAM23877_RS14995	3UTR	WP_053132420.1	3386154	3386335	transcriptional regulator	NA	Signal transduction mechanisms;Transcription	NA	SAM23877_RS14990	CDS	WP_053132417.1	3385780	3386277	MarR family transcriptional regulator	NA	Transcription	K
as_RNA_III #224	52	SAM23877_RS15095	CDS	WP_053132507.1	3411862	3412239	cell division protein	NA	Unknown	NA	SAM23877_RS15090	3UTR	WP_053132504.1	3411828	3411914	penicillin-binding protein	NA	Cell cycle control, cell division, chromosome partitioning;Cell wall/membrane/envelope biogenesis	DM
as_RNA_III #225	277	SAM23877_RS15265	3UTR	WP_053132597.1	3449700	3450033	hypothetical protein	NA	Unknown	NA	SAM23877_RS15260	CDS	WP_053132593.1	3449507	3449977	mechanosensitive ion channel protein	NA	Cell wall/membrane/envelope biogenesis	M
as_RNA_III #226	471	SAM23877_RS15290	CDS	WP_053132623.1	3455292	3457478	PTS lactose transporter subunit IIC	NA	Signal transduction mechanisms;Carbohydrate transport and metabolism	NA	SAM23877_RS15285	3UTR	WP_053132618.1	3455282	3455763	hypothetical protein	NA	Unknown	NA
as_RNA_III #227	1	SAM23877_RS15355	3UTR	WP_053132659.1	3472435	3472543	autoregulator biosynthesis enzyme	Butyrolactone synthase	Cell wall/membrane/envelope biogenesis	M	SAM23877_RS15350	CDS	WP_053132656.1	3470823	3472436	IclR family transcriptional regulator	NA	Transcription	NA
as_RNA_III #228	1946	SAM23877_RS15400,SAM23877_RS15405,SAM23877_RS15410,SAM23877_RS15415	CDS,within_operon	WP_053142518.1-WP_053132672.1-WP_053132675.1-WP_053132678.1	3479902	3481964	GntR family transcriptional regulator	NA	Transcription	K	SAM23877_RS15390	3UTR	NA	3479531	3481845	NA	NA	Unknown	NA
as_RNA_III #229	936	SAM23877_RS15485	3UTR	WP_053132716.1	3491755	3492767	toxin	NA	Unknown	NA	SAM23877_RS15480	3UTR,CDS,within_operon	WP_053142519.1	3491667,3491770,3492666	3491770,3492666,3492691	MerR family transcriptional regulator	NA	Transcription	K
as_RNA_III #230	167	SAM23877_RS15565	3UTR,CDS	WP_053132751.1	3512389	3513103	hypothetical protein	NA	Unknown	NA	SAM23877_RS15560	CDS	WP_053142526.1	3512041	3512556	hypothetical protein	NA	Unknown	S
as_RNA_III #231	13	SAM23877_RS15580	3UTR	WP_053132760.1	3517483	3517504	endonuclease	NA	Unknown	NA	SAM23877_RS15575	CDS	WP_053132754.1	3516090	3517496	phosphoesterase	NA	Unknown	R
as_RNA_III #232	255	SAM23877_RS15655	3UTR	WP_053132800.1	3533445	3534071	hypothetical protein	NA	Unknown	NA	SAM23877_RS15650	CDS	WP_053142527.1	3532732	3533700	AraC family transcriptional regulator	NA	Transcription	K
as_RNA_III #233	151	SAM23877_RS15680	3UTR,CDS	WP_053132812.1	3538389	3539427	formyltetrahydrofolate deformylase	NA	Nucleotide transport and metabolism	F	SAM23877_RS15675	3UTR,CDS	WP_053142530.1	3537323,3538426	3538426,3538540	MDMPI N domain containing protein	NA	Unknown	NA
as_RNA_III #234	119	SAM23877_RS15695	3UTR	NA	3541336	3541543	NA	NA	Unknown	NA	SAM23877_RS15690	CDS	WP_053132818.1	3540136	3541455	hypothetical protein	NA	Amino acid transport and metabolism	E
as_RNA_III #235	195	SAM23877_RS15715	3UTR,CDS	WP_053132830.1	3546208	3547395	hydrolase	NA	Coenzyme transport and metabolism	HR	SAM23877_RS15710	3UTR,CDS	WP_053132827.1	3546207,3546389	3546389,3546403	hypothetical protein	NA	Inorganic ion transport and metabolism;Energy production and conversion	CP
as_RNA_III #236	394	SAM23877_RS15730	3UTR	WP_053142531.1	3549239	3549669	diguanylate cyclase	NA	Signal transduction mechanisms	T	SAM23877_RS15725	CDS	WP_053132836.1	3548878	3549633	hypothetical protein	NA	Transcription	K
as_RNA_III #237	213	SAM23877_RS15805	CDS	WP_053132875.1	3567146	3567961	SAM-dependent methyltransferase	NA	Secondary metabolites biosynthesis, transport and catabolism	QR	SAM23877_RS15800	3UTR	WP_053132873.1	3567114	3567359	deaminase	NA	Unknown	NA
as_RNA_III #238	26	SAM23877_RS15850	CDS	WP_053132903.1	3576269	3577246	hypothetical protein	NA	Unknown	NA	SAM23877_RS15845	CDS	WP_053132900.1	3575504	3576295	TetR family transcriptional regulator	NA	Transcription	K
as_RNA_III #239	39	SAM23877_RS15885	CDS	WP_053132920.1	3582127	3583584	MFS transporter	NA	Nucleotide transport and metabolism	F	SAM23877_RS15880	3UTR	WP_053142536.1	3582116	3582166	hypothetical protein	NA	Unknown	NA
as_RNA_III #240	255	SAM23877_RS15930	3UTR	WP_053132946.1	3594490	3594803	cold-shock protein	NA	Transcription	K	SAM23877_RS15925	CDS	WP_053132943.1	3593897	3594745	1,4-dihydroxy-6-naphthoate synthase	NA	Unknown	R
as_RNA_III #241	342	SAM23877_RS15940	3UTR,CDS	WP_053132952.1	3595382	3596241	haloacid dehalogenase	NA	Energy production and conversion	C	SAM23877_RS15935	3UTR,CDS	WP_053132949.1	3595349,3595621	3595621,3595724	hypothetical protein	NA	Unknown	NA
as_RNA_III #242	401	SAM23877_RS15970	3UTR,CDS	WP_053132970.1	3604226	3604755	DNA mismatch repair protein MutT	NA	Nucleotide transport and metabolism	F	SAM23877_RS15965	3UTR	WP_053132967.1	3604129	3604627	Bipolar DNA helicase	NA	Replication, recombination and repair	L
as_RNA_III #243	484	SAM23877_RS16005	3UTR,CDS	WP_053132991.1	3610776	3611279	hypothetical protein	NA	Unknown	NA	SAM23877_RS16000	3UTR,CDS	WP_053132988.1	3609429,3611069	3611069,3611260	helicase	NA	Replication, recombination and repair;Transcription	KL
as_RNA_III #244	49	SAM23877_RS16035	3UTR,CDS	WP_053133011.1	3617356	3617665	hypothetical protein	NA	Unknown	NA	SAM23877_RS16030	CDS	WP_053133008.1	3616362	3617405	acetyltransferase	NA	Translation, ribosomal structure and biogenesis;Posttranslational modification, protein turnover, chaperones	JO
as_RNA_III #245	192	SAM23877_RS16065	CDS	WP_053133030.1	3622367	3623881	carboxylesterase	NA	Lipid transport and metabolism	NA	SAM23877_RS16060	3UTR	WP_053133027.1	3622299	3622559	hypothetical protein	NA	Unknown	NA
as_RNA_III #246	157	SAM23877_RS16145	3UTR	WP_053133075.1	3641220	3641414	carbohydrate-binding protein	NA	Unknown	NA	SAM23877_RS16140	CDS	WP_053133071.1	3640445	3641377	sugar kinase	NA	Carbohydrate transport and metabolism	G
as_RNA_III #247	413	SAM23877_RS16165	3UTR	WP_053133085.1	3645206	3645641	peptide chain release factor 1	NA	Translation, ribosomal structure and biogenesis	J	SAM23877_RS16160	CDS	WP_053133083.1	3645149	3645619	acetyltransferase	NA	Unknown	NA
as_RNA_III #248	198	SAM23877_RS16205	3UTR	WP_053142540.1	3652571	3652797	hypothetical protein	NA	Unknown	S	SAM23877_RS16200	CDS	WP_053133105.1	3652269	3652769	hypothetical protein	NA	Unknown	NA
as_RNA_III #249	70	SAM23877_RS16270	CDS	WP_053133141.1	3671106	3672101	hypothetical protein	NA	Unknown	NA	SAM23877_RS16265	3UTR	WP_053133137.1	3671062	3671176	hypothetical protein	NA	Unknown	NA
as_RNA_III #250	79	SAM23877_RS16410	3UTR	WP_053142549.1	3701215	3701351	hypothetical protein	NA	Unknown	NA	SAM23877_RS16405	CDS	WP_053133206.1	3700674	3701294	riboflavin biosynthesis protein RibD	NA	Coenzyme transport and metabolism	H
as_RNA_III #251	347	SAM23877_RS16505	3UTR,CDS	WP_053142557.1	3718670	3719213	hypothetical protein	NA	Unknown	NA	SAM23877_RS16500	3UTR,CDS	WP_053133251.1	3717366,3718775	3718775,3719017	phosphatase	NA	Transcription;Signal transduction mechanisms	NA
as_RNA_III #252	176	SAM23877_RS16550	3UTR	WP_053133282.1	3725116	3725304	GntR family transcriptional regulator	NA	Transcription	K	SAM23877_RS16545	CDS	WP_053133279.1	3725104	3725292	hypothetical protein	NA	Unknown	NA
as_RNA_III #253	438	SAM23877_RS16560	CDS	WP_053133288.1	3726714	3727970	hypothetical protein	NA	Unknown	R	SAM23877_RS16555	3UTR	WP_053133286.1	3726555	3727152	hypothetical protein	NA	Unknown	NA
as_RNA_III #254	208	SAM23877_RS16580	3UTR	WP_053133301.1	3730280	3730519	folate-binding protein	NA	Posttranslational modification, protein turnover, chaperones	O	SAM23877_RS16575	CDS	WP_053133298.1	3730063	3730488	D-tyrosyl-tRNA(Tyr) deacylase	NA	Unknown	NA
as_RNA_III #255	62	SAM23877_RS16600	3UTR	WP_053133313.1	3733076	3733188	hypothetical protein	NA	Unknown	NA	SAM23877_RS16595	CDS	WP_053133310.1	3732776	3733138	sulfur reduction protein DsrE	NA	Unknown	NA
as_RNA_III #256	106	SAM23877_RS16690	CDS	WP_053133364.1	3749383	3750042	ABC transporter	NA	Unknown	NA	SAM23877_RS16685	3UTR	WP_053133361.1	3749372	3749489	mycothiol acetyltransferase	NA	Translation, ribosomal structure and biogenesis	J
as_RNA_III #257	575	SAM23877_RS16775	3UTR,CDS	WP_053133414.1	3768735	3769456	hypothetical protein	NA	Lipid transport and metabolism	I	SAM23877_RS16770	3UTR	WP_053133411.1	3768721	3769310	hypothetical protein	NA	Energy production and conversion	C
as_RNA_III #258	318	SAM23877_RS16815	3UTR,CDS	WP_053142564.1	3778209	3778751	acetyltransferase	NA	Posttranslational modification, protein turnover, chaperones;Translation, ribosomal structure and biogenesis	JO	SAM23877_RS16810	3UTR,CDS	WP_053133426.1	3776734,3778218	3778218,3778527	type VI secretion protein	NA	Unknown	NA
as_RNA_III #259	244	SAM23877_RS16850	3UTR	WP_053133442.1	3788382	3788683	PAS sensor protein	NA	Transcription;Signal transduction mechanisms	NA	SAM23877_RS16845	CDS	WP_053133437.1	3787352	3788626	hypothetical protein	NA	Amino acid transport and metabolism;Carbohydrate transport and metabolism;Inorganic ion transport and metabolism	GEPR
as_RNA_III #260	116	SAM23877_RS16990	3UTR	WP_003949541.1	3823646	3823842	DNA-binding protein	NA	Mobilome: prophages, transposons	X	SAM23877_RS16985	3UTR	WP_053133502.1	3823410	3823762	hypothetical protein	NA	Unknown	NA
as_RNA_III #261	562	SAM23877_RS17010	3UTR,CDS	WP_053133514.1	3827377	3828454	phosphoribosylaminoimidazole synthetase	NA	Nucleotide transport and metabolism	F	SAM23877_RS17005	3UTR	WP_053133512.1	3827311	3827939	hypothetical protein	NA	Unknown	NA
as_RNA_III #262	101	SAM23877_RS17200	3UTR,CDS	WP_053133598.1	3867425	3868216	hypothetical protein	NA	Unknown	NA	SAM23877_RS17195	3UTR	WP_053133596.1	3867351	3867526	hypothetical protein	NA	Unknown	NA
as_RNA_III #263	163	SAM23877_RS17305	3UTR,CDS	WP_053133643.1	3886195	3886418	hypothetical protein	NA	Unknown	NA	SAM23877_RS17300	3UTR	WP_053133640.1	3886131	3886358	RNA polymerase subunit sigma	NA	Transcription	K
as_RNA_III #264	17	SAM23877_RS17325	CDS	WP_053133654.1	3890598	3891299	antitermination regulator	NA	Signal transduction mechanisms;Transcription	TK	SAM23877_RS17320	CDS	WP_053133651.1	3889794	3890615	hypothetical protein	NA	Unknown	R
as_RNA_III #265	68	SAM23877_RS17345	CDS	WP_053133666.1	3893207	3893965	TetR family transcriptional regulator	NA	Transcription	K	SAM23877_RS17340	3UTR	WP_053133663.1	3893164	3893275	pyridoxamine 5'-phosphate oxidase	NA	Unknown	NA
as_RNA_III #266	264	SAM23877_RS17395	3UTR	WP_053142583.1	3904289	3904585	penicillin-binding protein	NA	Cell wall/membrane/envelope biogenesis;Cell cycle control, cell division, chromosome partitioning	DM	SAM23877_RS17390	CDS	WP_053133686.1	3904161	3904553	transcriptional regulator	NA	Transcription	K
as_RNA_III #267	36	SAM23877_RS17430	3UTR	WP_053133700.1	3914079	3914251	long-chain fatty acid--CoA ligase	NA	Secondary metabolites biosynthesis, transport and catabolism;Lipid transport and metabolism	IQ	SAM23877_RS17425	CDS	WP_053133698.1	3912892	3914115	hypothetical protein	NA	Carbohydrate transport and metabolism	G
as_RNA_III #268	12	SAM23877_RS17455	CDS	WP_053133714.1	3919370	3920422	hypothetical protein	NA	Unknown	NA	SAM23877_RS17450	CDS	WP_053133710.1	3918924	3919382	hypothetical protein	NA	Unknown	NA
as_RNA_III #269	7	SAM23877_RS17470	3UTR	WP_053133717.1	3922615	3922624	hypothetical protein	NA	Unknown	NA	SAM23877_RS17465	CDS	WP_053142587.1	3922020	3922622	GntR family transcriptional regulator	NA	Transcription	K
as_RNA_III #270	373	SAM23877_RS17665	CDS	WP_053133825.1	3968699	3970171	stress response protein	NA	Signal transduction mechanisms	T	SAM23877_RS17660	3UTR	WP_053133822.1	3968674	3969072	hypothetical protein	NA	Unknown	NA
as_RNA_III #271	797	SAM23877_RS17680	3UTR	WP_053133836.1	3973078	3973914	regulator	NA	Unknown	NA	SAM23877_RS17675	3UTR,CDS	WP_053133832.1	3972301,3973863	3973863,3973875	hypothetical protein	NA	Unknown	NA
as_RNA_III #272	163	SAM23877_RS17750	3UTR	WP_053133872.1	3983797	3984058	beta-lactamase	NA	Defense mechanisms	V	SAM23877_RS17745	CDS	WP_053133869.1	3983508	3983960	GNAT family acetyltransferase	NA	Translation, ribosomal structure and biogenesis	J
as_RNA_III #273	52	SAM23877_RS17980	3UTR	WP_053133996.1	4040784	4040867	glycosyltransferase	NA	Cell wall/membrane/envelope biogenesis	M	SAM23877_RS17975	CDS	WP_053142593.1	4039961	4040836	FkbM family methyltransferase	NA	Coenzyme transport and metabolism	H
as_RNA_III #274	197	SAM23877_RS18125	3UTR,CDS	WP_053134074.1	4071296	4073181	aldehyde dehydrogenase	NA	Energy production and conversion	C	SAM23877_RS18120	CDS	WP_053134071.1	4070732	4071493	rRNA methyltransferase	NA	Translation, ribosomal structure and biogenesis	J
as_RNA_III #275	66	SAM23877_RS18140	CDS	WP_053134084.1	4075603	4076106	AsnC family transcriptional regulator	NA	Transcription	K	SAM23877_RS18135	3UTR	WP_053134081.1	4075496	4075669	TetR family transcriptional regulator	NA	Transcription	K
as_RNA_III #276	289	SAM23877_RS18175	CDS	WP_053134103.1	4083488	4084336	ABC transporter	NA	Defense mechanisms	V	SAM23877_RS18170	3UTR	WP_053134100.1	4083460	4083777	Ion channel protein	NA	Inorganic ion transport and metabolism	P
as_RNA_III #277	193	SAM23877_RS18265	3UTR	WP_053134151.1	4102176	4102485	hypothetical protein	NA	Unknown	NA	SAM23877_RS18260	3UTR,CDS	WP_053134149.1	4101067,4102365	4102365,4102369	MFS transporter	NA	Amino acid transport and metabolism;Carbohydrate transport and metabolism;Inorganic ion transport and metabolism	GEPR
as_RNA_III #278	164	SAM23877_RS18280	3UTR,CDS	WP_053134159.1	4104777	4105382	hypothetical protein	NA	Unknown	NA	SAM23877_RS18275	3UTR,CDS	WP_053134157.1	4104379,4104837	4104837,4104941	hypothetical protein	NA	Unknown	NA
as_RNA_III #279	66	SAM23877_RS18315	CDS	WP_053134178.1	4112046	4114208	phosphatase	NA	Signal transduction mechanisms;Transcription	NA	SAM23877_RS18310	CDS	WP_053134176.1	4111030	4112112	hypothetical protein	NA	Unknown	R
as_RNA_III #280	209	SAM23877_RS18345	CDS	WP_053134196.1	4119240	4119605	cytoplasmic protein	NA	Unknown	NA	SAM23877_RS18340	3UTR	WP_053134193.1	4119224	4119449	toxin	NA	Unknown	NA
as_RNA_III #281	337	SAM23877_RS18365	3UTR,CDS	WP_053134211.1	4125298	4126554	hypothetical protein	NA	Unknown	NA	SAM23877_RS18360	3UTR,CDS	WP_053134208.1	4123440,4125521	4125521,4125635	phosphatase	NA	Unknown	R
as_RNA_III #282	28	SAM23877_RS18620	CDS	WP_053134340.1	4176153	4177082	hypothetical protein	NA	Lipid transport and metabolism	I	SAM23877_RS18615	3UTR	WP_053134337.1	4176086	4176181	hypothetical protein	NA	Transcription	K
as_RNA_III #283	65	SAM23877_RS18675	CDS	WP_053134370.1	4185346	4186038	hypothetical protein	NA	Signal transduction mechanisms;Transcription	NA	SAM23877_RS18670	3UTR	WP_053134367.1	4185315	4185411	aldo/keto reductase	NA	Secondary metabolites biosynthesis, transport and catabolism	NA
as_RNA_III #284	253	SAM23877_RS18785	3UTR,CDS	WP_053134417.1	4209721	4210920	LuxR family transcriptional regulator	NA	Signal transduction mechanisms;Transcription	NA	SAM23877_RS18780	CDS	WP_053134415.1	4208928	4209974	LuxR family transcriptional regulator	NA	Signal transduction mechanisms;Transcription	NA
as_RNA_III #285	140	SAM23877_RS18820	3UTR	WP_053142627.1	4216637	4216820	aminotransferase	NA	Amino acid transport and metabolism	E	SAM23877_RS18815	3UTR,CDS	WP_053134429.1	4216223,4216756	4216756,4216777	hypothetical protein	NA	Unknown	NA
as_RNA_III #286	160	SAM23877_RS18920	CDS	WP_053134479.1	4239005	4240675	ABC transporter permease	NA	Unknown	NA	SAM23877_RS18915	3UTR	WP_053134477.1	4238991	4239165	cytochrome	NA	Defense mechanisms;Secondary metabolites biosynthesis, transport and catabolism	QV
as_RNA_III #287	380	SAM23877_RS18965	3UTR,CDS	WP_053134506.1	4247084	4247935	hypothetical protein	NA	Unknown	NA	SAM23877_RS18960	3UTR,CDS	WP_053134503.1	4246980,4247270	4247270,4247464	hypothetical protein	NA	Unknown	NA
as_RNA_III #288	188	SAM23877_RS19035	3UTR,CDS	WP_053134544.1	4261773	4262658	hypothetical protein	NA	Unknown	NA	SAM23877_RS19030	3UTR,CDS	WP_053134541.1	4260727,4261788	4261788,4261961	hypothetical protein	NA	Unknown	NA
as_RNA_III #289	157	SAM23877_RS19110	3UTR,CDS	WP_053134584.1	4280759	4281286	DNA mismatch repair protein Vsr	NA	Unknown	NA	SAM23877_RS19105	3UTR,CDS	WP_053134581.1	4278887,4280824	4280824,4280916	DNA methyltransferase	NA	Replication, recombination and repair	L
as_RNA_III #290	1	SAM23877_RS19120	3UTR	WP_053134589.1	4281530	4281572	abortive phage resistance protein	NA	Unknown	NA	SAM23877_RS19115	CDS	WP_053134587.1	4281343	4281531	hypothetical protein	NA	Transcription;Defense mechanisms	KV
as_RNA_III #291	96	SAM23877_RS19215	3UTR	WP_053134644.1	4307258	4307442	hypothetical protein	NA	Replication, recombination and repair	L	SAM23877_RS19210	CDS	WP_053142639.1	4306677	4307354	hypothetical protein	NA	Unknown	NA
as_RNA_III #292	829	SAM23877_RS19360	3UTR,CDS	WP_053134692.1	4336233	4337792	ABC transporter ATPase	NA	Cell motility	N	SAM23877_RS19355	3UTR,CDS	WP_053134689.1	4335932,4336270	4336270,4337062	transcriptional regulator	NA	Unknown	NA
as_RNA_III #293	665	SAM23877_RS19390	3UTR,CDS	WP_003975365.1	4342177	4343264	transcriptional regulator	NA	Signal transduction mechanisms	T	SAM23877_RS19385	3UTR,CDS	WP_053134706.1	4341741,4342583	4342583,4342842	beta-lactamase	NA	Unknown	R
as_RNA_III #294	814	SAM23877_RS19410	3UTR	WP_053134711.1	4346009	4347188	alpha/beta hydrolase	NA	Coenzyme transport and metabolism	HR	SAM23877_RS19405	3UTR,CDS	WP_053134709.1	4345602,4346801	4346801,4346823	colicin V synthesis protein	NA	Posttranslational modification, protein turnover, chaperones	O
as_RNA_III #295	106	SAM23877_RS19440	3UTR	WP_053134722.1	4356629	4356780	ATP-binding protein	NA	Posttranslational modification, protein turnover, chaperones	O	SAM23877_RS19435	CDS	WP_053134719.1	4355452	4356735	hypothetical protein	NA	Unknown	NA
as_RNA_III #296	204	SAM23877_RS19670	3UTR	WP_053134836.1	4405971	4406197	hypothetical protein	NA	Unknown	S	SAM23877_RS19665	CDS	WP_053134833.1	4405414	4406175	transcriptional regulator	NA	Transcription	K
as_RNA_III #297	183	SAM23877_RS19680	CDS	WP_053134842.1	4407662	4409374	hypothetical protein	NA	Unknown	S	SAM23877_RS19675	3UTR	WP_053134839.1	4407609	4407845	hypothetical protein	NA	Unknown	S
as_RNA_III #298	128	SAM23877_RS19720	3UTR,CDS	WP_053134859.1	4417681	4418227	hypothetical protein	NA	Unknown	NA	SAM23877_RS19715	3UTR,CDS	WP_053134856.1	4417118,4417723	4417723,4417809	GTP cyclohydrolase	NA	Coenzyme transport and metabolism	H
as_RNA_III #299	35	SAM23877_RS19775	CDS	WP_053134890.1	4429255	4430439	hypothetical protein	NA	Unknown	R	SAM23877_RS19770	CDS	WP_053134887.1	4428139	4429290	NADH-quinone oxidoreductase subunit D	NA	Energy production and conversion	NA
as_RNA_III #300	872	SAM23877_RS19860	3UTR,CDS	WP_053134932.1	4446064	4447005	hypothetical protein	NA	Unknown	NA	SAM23877_RS19855	3UTR,CDS	WP_053134929.1	4445960,4446295	4446295,4446936	hypothetical protein	NA	Unknown	NA
as_RNA_III #301	21	SAM23877_RS19885	3UTR	WP_053142669.1	4454992	4455024	TetR family transcriptional regulator	NA	Transcription	K	SAM23877_RS19880	CDS	WP_053134940.1	4454333	4455013	peptidase	NA	Cell wall/membrane/envelope biogenesis	M
as_RNA_III #302	351	SAM23877_RS19900	3UTR,CDS	WP_053134946.1	4457519	4459201	histidine kinase	NA	Signal transduction mechanisms	NA	SAM23877_RS19895	3UTR,partial;pseudo	NA	4457562,4457762	4457762,4457913	NA	NA	Unknown	NA
as_RNA_III #303	141	SAM23877_RS19945	3UTR,CDS	WP_053134964.1	4467017	4468263	DNA integrity scanning protein DisA	NA	Signal transduction mechanisms	T	SAM23877_RS19940	3UTR,CDS	WP_053142672.1	4466252,4467040	4467040,4467158	hypothetical protein	NA	Unknown	NA
as_RNA_III #304	181	SAM23877_RS19960	CDS	WP_053134973.1	4471800	4472612	hypothetical protein	NA	Unknown	NA	SAM23877_RS19955	3UTR	WP_053134970.1	4471791	4471981	hypothetical protein	NA	Transcription	K
as_RNA_III #305	33	SAM23877_RS19985	CDS	WP_053134987.1	4477232	4479340	serine/threonine protein kinase	NA	Cell wall/membrane/envelope biogenesis;Signal transduction mechanisms	NA	SAM23877_RS19980	3UTR	WP_053134984.1	4477206	4477265	dihydroxy-acid dehydratase	NA	Amino acid transport and metabolism;Carbohydrate transport and metabolism	EG
as_RNA_III #306	99	SAM23877_RS20020	CDS	WP_053135008.1	4483931	4484941	tryptophanyl-tRNA synthetase	NA	Translation, ribosomal structure and biogenesis	J	SAM23877_RS20015	3UTR	WP_053135003.1	4483890	4484030	pyrroline-5-carboxylate reductase	NA	Amino acid transport and metabolism	E
as_RNA_III #307	306	SAM23877_RS20080	3UTR	WP_053135033.1	4498606	4498989	hypothetical protein	NA	Unknown	NA	SAM23877_RS20075	3UTR,CDS	WP_053135029.1	4497808,4498899	4498899,4498912	glycerol acyltransferase	NA	Lipid transport and metabolism	I
as_RNA_III #308	3	SAM23877_RS20125	CDS	WP_053135059.1	4509774	4510223	transcriptional regulator	NA	Transcription	K	SAM23877_RS20120	CDS	WP_053135056.1	4508815	4509777	cation-binding protein	NA	Unknown	NA
as_RNA_III #309	48	SAM23877_RS20135	CDS	WP_053135065.1	4511386	4512156	hypothetical protein	NA	Unknown	NA	SAM23877_RS20130	3UTR	WP_053135062.1	4511342	4511434	delta-aminolevulinic acid dehydratase	NA	Coenzyme transport and metabolism	H
as_RNA_III #310	122	SAM23877_RS20170	3UTR,CDS	WP_053135085.1	4521008	4522280	hypothetical protein	NA	Unknown	NA	SAM23877_RS20165	3UTR	WP_053135082.1	4520950	4521130	lysyl-tRNA synthetase	NA	Translation, ribosomal structure and biogenesis	J
as_RNA_III #311	352	SAM23877_RS20190	CDS	WP_053142675.1	4525649	4526428	oxidoreductase	NA	Energy production and conversion	C	SAM23877_RS20185	3UTR	WP_053135094.1	4525627	4526001	Fis family transcriptional regulator	NA	Translation, ribosomal structure and biogenesis	J
as_RNA_III #312	537	SAM23877_RS20400	3UTR,5UTR,CDS	WP_053135201.1	4566610	4567147	hypothetical protein	NA	Unknown	NA	SAM23877_RS20395	CDS,within_operon	WP_053135198.1	4565879,4566751	4566751,4567183	hypothetical protein	NA	Unknown	NA
as_RNA_III #313	12	SAM23877_RS20455	CDS	WP_053142684.1	4576344	4577267	dehydratase	NA	Unknown	NA	SAM23877_RS20450	CDS	WP_053142682.1	4575625	4576356	TetR family transcriptional regulator	NA	Transcription	K
as_RNA_III #314	13	SAM23877_RS20495	3UTR	WP_003974443.1	4584724	4584841	cold-shock protein	NA	Transcription	K	SAM23877_RS20490	CDS	WP_053142688.1	4584210	4584737	DNA-binding protein	NA	Transcription	K
as_RNA_III #315	83	SAM23877_RS20510	3UTR	WP_053135245.1	4587854	4587991	cell division protein FtsK	NA	Cell cycle control, cell division, chromosome partitioning	D	SAM23877_RS20505	CDS	WP_053142690.1	4586279	4587937	serine/threonine protein kinase	NA	Signal transduction mechanisms	T
as_RNA_III #316	175	SAM23877_RS20550	CDS	WP_053135267.1	4597830	4598600	transposase	NA	Mobilome: prophages, transposons	X	SAM23877_RS20545	3UTR,CDS	WP_053125971.1	4597373,4597912	4597912,4598005	hypothetical protein	NA	Unknown	NA
as_RNA_III #317	224	SAM23877_RS20745	3UTR,CDS	WP_053135355.1	4634099	4634837	peptide deformylase	NA	Translation, ribosomal structure and biogenesis	J	SAM23877_RS20740	3UTR,CDS	WP_053135352.1	4632888,4634171	4634171,4634323	drug:proton antiporter	NA	Coenzyme transport and metabolism;Energy production and conversion	HC
as_RNA_III #318	60	SAM23877_RS20835	CDS	WP_053135397.1	4655617	4658346	oxidoreductase	NA	Energy production and conversion	NA	SAM23877_RS20830	3UTR	WP_053135394.1	4655577	4655677	ATP-dependent DNA helicase RecQ	NA	Replication, recombination and repair	L
as_RNA_III #319	78	SAM23877_RS20900	3UTR	WP_053142708.1	4673605	4673702	polysaccharide deacetylase	NA	Cell wall/membrane/envelope biogenesis;Carbohydrate transport and metabolism	GM	SAM23877_RS20895	CDS	WP_053135423.1	4672550	4673683	hypothetical protein	NA	Unknown	NA
as_RNA_III #320	390	SAM23877_RS20920	CDS	WP_053135435.1	4678107	4678598	lytic transglycosylase	NA	Unknown	NA	SAM23877_RS20915	3UTR	WP_053135432.1	4678079	4678497	hydrolase	NA	Coenzyme transport and metabolism	HR
as_RNA_III #321	444	SAM23877_RS20955	3UTR,CDS	WP_053135456.1	4686205	4687520	peptidase M28	NA	Posttranslational modification, protein turnover, chaperones	O	SAM23877_RS20950	3UTR,CDS	WP_053135453.1	4685031,4686515	4686515,4686649	hypothetical protein	NA	Unknown	NA
as_RNA_III #322	552	SAM23877_RS21070	CDS	WP_053135515.1	4711037	4712290	transporter	NA	Amino acid transport and metabolism	E	SAM23877_RS21065	3UTR	WP_053135512.1	4710982	4711589	hypothetical protein	NA	Unknown	NA
as_RNA_III #323	74	SAM23877_RS21080	3UTR,CDS	WP_053135519.1	4712753	4713288	hypothetical protein	NA	Unknown	NA	SAM23877_RS21075	3UTR	WP_053135517.1	4712694	4712827	transglycosylase	NA	Unknown	R
as_RNA_III #324	125	SAM23877_RS21145	3UTR,CDS	WP_053142713.1	4721664	4722372	epimerase	NA	Cell wall/membrane/envelope biogenesis	M	SAM23877_RS21140	3UTR,CDS	WP_053135542.1	4720645,4721700	4721700,4721789	UDP-N-acetylenolpyruvoylglucosamine reductase	NA	Cell wall/membrane/envelope biogenesis	M
as_RNA_III #325	10	SAM23877_RS21260	CDS	WP_053135590.1	4748244	4750703	ABC transporter permease	NA	Defense mechanisms	V	SAM23877_RS21255	3UTR	NA	4748225	4748254	NA	NA	Unknown	NA
as_RNA_III #326	586	SAM23877_RS21305	CDS	WP_053135609.1	4757945	4758829	XRE family transcriptional regulator	NA	Transcription	K	SAM23877_RS21300	3UTR,CDS	WP_053135607.1	4757800,4757994	4757994,4758531	toxin	NA	Unknown	NA
as_RNA_III #327	235	SAM23877_RS21480	3UTR	WP_053142718.1	4779245	4779524	hypothetical protein	NA	Unknown	NA	SAM23877_RS21475	CDS	WP_053135647.1	4778626	4779480	pseudouridine synthase	NA	Translation, ribosomal structure and biogenesis	J
as_RNA_III #328	206	SAM23877_RS21670	3UTR,CDS	WP_053135748.1	4823891	4824580	hypothetical protein	NA	Unknown	R	SAM23877_RS21665	3UTR,CDS	WP_053135745.1	4822482,4823957	4823957,4824097	hypothetical protein	NA	Unknown	NA
as_RNA_III #329	417	SAM23877_RS21705	3UTR	WP_053135762.1	4833379	4833915	hypothetical protein	NA	Unknown	NA	SAM23877_RS21700	CDS	WP_053135759.1	4833140	4833796	hypothetical protein	NA	Unknown	NA
as_RNA_III #330	168	SAM23877_RS21820	3UTR,CDS	WP_053135818.1	4868693	4869282	pyridoxamine 5'-phosphate oxidase	NA	Unknown	NA	SAM23877_RS21815	3UTR,CDS	WP_053135815.1	4867201,4868781	4868781,4868861	GMP synthase	NA	Nucleotide transport and metabolism	NA
as_RNA_III #331	710	SAM23877_RS21845,SAM23877_RS21850	3UTR,CDS	WP_053135832.1-WP_053135835.1	4872979	4875208	hypothetical protein	NA	Unknown	NA	SAM23877_RS21840	3UTR,CDS	WP_053142735.1	4872923,4873447	4873447,4873681	hypothetical protein	NA	Unknown	S
as_RNA_III #332	778	SAM23877_RS21865	3UTR,CDS	WP_053135841.1	4877007	4878504	hypothetical protein	NA	Cell wall/membrane/envelope biogenesis	M	SAM23877_RS21860	3UTR,CDS	WP_053135838.1	4876678,4877424	4877424,4877785	LuxR family transcriptional regulator	NA	Transcription;Signal transduction mechanisms	NA
as_RNA_III #333	326	SAM23877_RS21875	3UTR,CDS	WP_053135846.1	4879157	4880184	hypothetical protein	NA	Unknown	NA	SAM23877_RS21870	3UTR,CDS	WP_053135843.1	4878834,4879187	4879187,4879483	hypothetical protein	NA	Unknown	NA
as_RNA_III #334	53	SAM23877_RS21890	3UTR,CDS	WP_053135860.1	4884418	4886048	peptidase M23	NA	Cell wall/membrane/envelope biogenesis	M	SAM23877_RS21885	3UTR	WP_053135856.1	4884355	4884471	ATP-dependent DNA helicase PcrA	NA	Replication, recombination and repair	L
as_RNA_III #335	85	SAM23877_RS21955	3UTR	WP_053135883.1	4904135	4904285	hypothetical protein	NA	Unknown	NA	SAM23877_RS21950	pseudo	NA	4902555	4904220	NA	NA	Unknown	NA
as_RNA_III #336	323	SAM23877_RS22090	CDS	WP_053135957.1	4935032	4935787	short-chain dehydrogenase	NA	Unknown	R	SAM23877_RS22085	3UTR	WP_053135953.1	4935025	4935355	phosphoesterase	NA	Translation, ribosomal structure and biogenesis	J
as_RNA_III #337	460	SAM23877_RS22120	3UTR,CDS	WP_053135973.1	4939726	4941414	D-alanyl-D-alanine carboxypeptidase	NA	Cell wall/membrane/envelope biogenesis	M	SAM23877_RS22115	CDS	WP_053135970.1	4939215	4940186	hypothetical protein	NA	Unknown	S
as_RNA_III #338	255	SAM23877_RS22135	CDS	WP_053135985.1	4943177	4943953	TetR family transcriptional regulator	NA	Transcription	K	SAM23877_RS22130	3UTR,CDS	WP_053135982.1	4941782,4943191	4943191,4943432	hypothetical protein	NA	Signal transduction mechanisms	NA
as_RNA_III #339	110	SAM23877_RS22250	CDS	WP_053136053.1	4963070	4964476	pentachlorophenol monooxygenase	NA	Coenzyme transport and metabolism;Energy production and conversion	HC	SAM23877_RS22245	3UTR	WP_053136050.1	4963059	4963180	hypothetical protein	NA	Amino acid transport and metabolism	E
as_RNA_III #340	79	SAM23877_RS22260	3UTR,CDS	WP_053136059.1	4965119	4966151	hypothetical protein	NA	Unknown	NA	SAM23877_RS22255	CDS	WP_053136056.1	4964548	4965198	TetR family transcriptional regulator	NA	Transcription	K
as_RNA_III #341	59	SAM23877_RS22380	CDS	WP_053142753.1	4996336	4997256	hypothetical protein	NA	Unknown	R	SAM23877_RS22375	3UTR	WP_053142751.1	4996334	4996395	restriction endonuclease	NA	Unknown	R
as_RNA_III #342	243	SAM23877_RS22400	3UTR	WP_053136132.1	5000906	5001227	dienelactone hydrolase	NA	Unknown	NA	SAM23877_RS22395	CDS	WP_053136127.1	5000196	5001149	LysR family transcriptional regulator	NA	Transcription	K
as_RNA_III #343	512	SAM23877_RS22415	3UTR	WP_053136142.1	5003162	5003949	phage-shock protein	NA	Unknown	NA	SAM23877_RS22405,SAM23877_RS22410	CDS	WP_053136135.1-WP_053136138.1	5002137,5003446	5003306,5003814	adenosine deaminase-ATP-binding protein	NA	Nucleotide transport and metabolism	F
as_RNA_III #344	443	SAM23877_RS22475	CDS	WP_053136177.1	5014507	5015793	hypothetical protein	NA	Unknown	NA	SAM23877_RS22470	3UTR	WP_053136174.1	5014453	5014950	hypothetical protein	NA	Unknown	NA
as_RNA_III #345	1039	SAM23877_RS22505	3UTR,CDS	WP_053136195.1	5022261	5024039	acetyl-CoA carboxylase	NA	Lipid transport and metabolism	I	SAM23877_RS22500	3UTR	WP_053136192.1	5022169	5023300	DeoR faimly transcriptional regulator	NA	Transcription;Carbohydrate transport and metabolism	KG
as_RNA_III #346	323	SAM23877_RS22515	3UTR,CDS	WP_053136201.1	5024576	5025491	septum formation protein Maf	NA	Unknown	NA	SAM23877_RS22510	CDS	WP_053136198.1	5024414	5024899	hypothetical protein	NA	Unknown	NA
as_RNA_III #347	231	SAM23877_RS22560	3UTR	WP_053136226.1	5034374	5034719	hypothetical protein	NA	Unknown	NA	SAM23877_RS22555	CDS	WP_053136223.1	5033037	5034605	histidine ammonia-lyase	NA	Amino acid transport and metabolism	E
as_RNA_III #348	1615	SAM23877_RS22585	3UTR,CDS	WP_053136237.1	5041388	5043212	hypothetical protein	NA	Energy production and conversion	C	SAM23877_RS22580	3UTR,CDS	WP_053142757.1	5041177,5042841	5042841,5043003	AAA family ATPase	NA	Cell wall/membrane/envelope biogenesis;Cell cycle control, cell division, chromosome partitioning;Signal transduction mechanisms	MDT
as_RNA_III #349	223	SAM23877_RS22605	3UTR,CDS	WP_053136246.1	5044539	5045490	XRE family transcriptional regulator	NA	Transcription	K	SAM23877_RS22600	3UTR,CDS	WP_053136243.1	5044381,5044599	5044599,5044762	toxin	NA	Unknown	NA
as_RNA_III #350	399	SAM23877_RS22640	3UTR,CDS	WP_053136263.1	5051157	5052479	hypothetical protein	NA	Unknown	NA	SAM23877_RS22635	3UTR,CDS	WP_053136260.1	5050797,5051309	5051309,5051556	peptide-methionine (S)-S-oxide reductase	NA	Posttranslational modification, protein turnover, chaperones	O
as_RNA_III #351	111	SAM23877_RS22650	CDS	WP_053136269.1	5053751	5054008	hypothetical protein	NA	Unknown	NA	SAM23877_RS22645	3UTR	WP_053136266.1	5053731	5053862	cystathionine gamma-synthase	NA	Amino acid transport and metabolism	E
as_RNA_III #352	384	SAM23877_RS22730	3UTR	WP_053136320.1	5073150	5073547	hypothetical protein	NA	Unknown	S	SAM23877_RS22725	CDS	WP_053136317.1	5071123	5073534	galactose oxidase	NA	Unknown	NA
as_RNA_III #353	10	SAM23877_RS23005	CDS	WP_053136482.1	5134925	5135956	fructose 1,6-bisphosphatase	NA	Carbohydrate transport and metabolism	G	SAM23877_RS23000	3UTR	WP_053136479.1	5134622	5134935	WhiB family transcriptional regulator	NA	Unknown	NA
as_RNA_III #354	32	SAM23877_RS23030	3UTR	WP_053136496.1	5138574	5138652	exodeoxyribonuclease VII small subunit	NA	Replication, recombination and repair	L	SAM23877_RS23025	3UTR	WP_053136494.1	5138485	5138606	hypothetical protein	NA	Unknown	NA
as_RNA_III #355	46	SAM23877_RS23055	CDS	WP_053142779.1	5143838	5144233	hypothetical protein	NA	Unknown	NA	SAM23877_RS23050	3UTR	WP_053136507.1	5143652	5143884	polyphosphate glucokinase	NA	Transcription;Carbohydrate transport and metabolism	KG
as_RNA_III #356	514	SAM23877_RS23180	3UTR,CDS	WP_053136568.1	5173459	5174709	fumarate reductase	NA	Energy production and conversion	C	SAM23877_RS23175	3UTR,CDS	WP_053136565.1	5172857,5173945	5173945,5173973	hypothetical protein	NA	Cell cycle control, cell division, chromosome partitioning	D
as_RNA_III #357	312	SAM23877_RS23420	3UTR	WP_053136695.1	5230437	5230778	hypothetical protein	NA	Unknown	NA	SAM23877_RS23415	CDS	WP_053136692.1	5230009	5230749	hypothetical protein	NA	Unknown	NA
as_RNA_III #358	19	SAM23877_RS23460	CDS	WP_053136719.1	5239087	5239977	hydrolase	NA	Coenzyme transport and metabolism	HR	SAM23877_RS23455	3UTR	WP_053136716.1	5239062	5239106	NYN domain containing protein	NA	Unknown	S
as_RNA_III #359	522	SAM23877_RS23475	3UTR,CDS	WP_053136726.1	5243894	5244588	hypothetical protein	NA	Unknown	NA	SAM23877_RS23470	3UTR,CDS	WP_053136723.1	5243421,5244185	5244185,5244416	hypothetical protein	NA	Unknown	NA
as_RNA_III #360	819	SAM23877_RS23590	3UTR,CDS	WP_053136785.1	5276854	5278748	ABC transporter ATP-binding protein	NA	Coenzyme transport and metabolism;Signal transduction mechanisms	HT	SAM23877_RS23580,SAM23877_RS23585	3UTR,CDS	WP_053136779.1-WP_053136782.1	5276567,5276932,5277255	5276935,5277255,5277670	DNA-binding protein	NA	Unknown	NA
as_RNA_III #361	84	SAM23877_RS23620	CDS	WP_053136803.1	5284324	5284839	NUDIX hydrolase	NA	Nucleotide transport and metabolism	F	SAM23877_RS23615	3UTR	WP_053136800.1	5284260	5284408	hypothetical protein	NA	Unknown	NA
as_RNA_III #362	167	SAM23877_RS23645	3UTR,CDS	WP_053136818.1	5289790	5290396	hypothetical protein	NA	Unknown	NA	SAM23877_RS23640	3UTR,CDS	WP_053136815.1	5288717,5289811	5289811,5289957	PDZ/DHR/GLGF domain-containing protein	NA	Signal transduction mechanisms	T
as_RNA_III #363	203	SAM23877_RS23695	CDS	WP_053136842.1	5300685	5301008	molecular chaperone	NA	Defense mechanisms	V	SAM23877_RS23690	3UTR	WP_053136839.1	5300674	5300888	TetR family transcriptional regulator	NA	Transcription	K
as_RNA_III #364	24	SAM23877_RS23765	3UTR	WP_053136878.1	5314744	5314772	AraC family transcriptional regulator	NA	Transcription	K	SAM23877_RS23760	CDS	WP_053136875.1	5313353	5314768	Epi-isozizaene 5-monooxygenase/(E)-beta-farnesene synthase	Terpene synthase	Defense mechanisms;Secondary metabolites biosynthesis, transport and catabolism	QV
as_RNA_III #365	208	SAM23877_RS23775	3UTR,CDS	WP_053136884.1	5315879	5317007	ribonucleoside-diphosphate reductase	NA	Nucleotide transport and metabolism	F	SAM23877_RS23770	CDS	WP_053136881.1	5315833	5316087	hypothetical protein	NA	Unknown	NA
as_RNA_III #366	481	SAM23877_RS23860	3UTR,CDS	WP_053142806.1	5335141	5336566	RNA polymerase subunit sigma	NA	Transcription	K	SAM23877_RS23855	3UTR,CDS	WP_053136929.1	5335046,5335495	5335495,5335622	hypothetical protein	NA	Unknown	NA
as_RNA_III #367	405	SAM23877_RS23915	3UTR,CDS	WP_053136954.1	5345835	5346681	zf-CGNR multi-domain protein	NA	Unknown	R	SAM23877_RS23910	3UTR,CDS	WP_053136951.1	5345714,5346148	5346148,5346240	signal peptidase	NA	Intracellular trafficking, secretion, and vesicular transport;Mobilome: prophages, transposons	NA
as_RNA_III #368	287	SAM23877_RS23960	3UTR,CDS	WP_053136975.1	5354235	5355478	PadR family transcriptional regulator	NA	Transcription	K	SAM23877_RS23955	3UTR,CDS	WP_053136973.1	5353697,5354272	5354272,5354522	peptidase	NA	Unknown	NA
as_RNA_III #369	261	SAM23877_RS24045	CDS	WP_053137015.1	5376341	5377504	hypothetical protein	NA	Cell wall/membrane/envelope biogenesis	M	SAM23877_RS24040	3UTR,CDS	WP_053137012.1	5375115,5376377	5376377,5376602	oxygenase	NA	Coenzyme transport and metabolism;Energy production and conversion	HC
as_RNA_III #370	64	SAM23877_RS24110	3UTR	WP_053142819.1	5388820	5388926	hypothetical protein	NA	Unknown	NA	SAM23877_RS24105	CDS	WP_053142817.1	5387787	5388884	DNA repair protein	NA	Replication, recombination and repair	L
as_RNA_III #371	131	SAM23877_RS24330	3UTR,CDS	WP_053137154.1	5432938	5433638	cob(I)yrinic acid a c-diamide adenosyltransferase	NA	Coenzyme transport and metabolism	H	SAM23877_RS24325	CDS	WP_053137151.1	5432878	5433069	hypothetical protein	NA	Unknown	NA
as_RNA_III #372	115	SAM23877_RS24375	3UTR	WP_053137175.1	5441773	5441917	alkane 1-monooxygenase	NA	Coenzyme transport and metabolism	HR	SAM23877_RS24370	3UTR,CDS	WP_019326839.1	5441454,5441846	5441846,5441888	hypothetical protein	NA	Unknown	NA
as_RNA_III #373	121	SAM23877_RS24385	CDS	WP_053137180.1	5443539	5444411	ABC transporter	NA	Unknown	NA	SAM23877_RS24380	3UTR	WP_053137178.1	5443532	5443660	ATP/GTP-binding protein	NA	Unknown	NA
as_RNA_III #374	163	SAM23877_RS24450	3UTR	WP_053137216.1	5460138	5460339	MarR family transcriptional regulator	NA	Transcription	K	SAM23877_RS24445	CDS	WP_053137213.1	5458859	5460301	histidine kinase	NA	Signal transduction mechanisms	T
as_RNA_III #375	182	SAM23877_RS24495	CDS	WP_053137243.1	5466760	5467398	TetR family transcriptional regulator	NA	Transcription	K	SAM23877_RS24490	3UTR	WP_053137240.1	5466705	5466942	methylmalonyl-CoA mutase	NA	Lipid transport and metabolism	I
as_RNA_III #376	509	SAM23877_RS24620	CDS	WP_053142831.1	5501332	5501841	hypothetical protein	NA	Unknown	NA	SAM23877_RS24615	3UTR	WP_053137309.1	5501301	5501845	glycogen phosphorylase	NA	Carbohydrate transport and metabolism	G
as_RNA_III #377	46	SAM23877_RS24690	CDS	WP_053142838.1	5522947	5523639	GCN5 family acetyltransferase	NA	Unknown	NA	SAM23877_RS24685	CDS	WP_053137337.1	5522385	5522993	hypothetical protein	NA	Unknown	NA
as_RNA_III #378	294	SAM23877_RS24705	3UTR,CDS	WP_053137350.1	5524797	5525444	muramidase	NA	Cell wall/membrane/envelope biogenesis	M	SAM23877_RS24700	3UTR,CDS	WP_053142840.1	5524217,5524879	5524879,5525091	NADP oxidoreductase	NA	Unknown	R
as_RNA_III #379	133	SAM23877_RS24810	3UTR,CDS	WP_053137401.1	5547496	5548299	N-acetylmuramoyl-L-alanine amidase	NA	Cell wall/membrane/envelope biogenesis	M	SAM23877_RS24805	3UTR,CDS	WP_053137399.1	5546367,5547536	5547536,5547629	cysteine desulfurase	NA	Amino acid transport and metabolism	NA
as_RNA_III #380	131	SAM23877_RS24840	3UTR,CDS	WP_053137419.1	5555493	5555774	hypothetical protein	NA	Unknown	NA	SAM23877_RS24835	3UTR,CDS	WP_053137416.1	5554412,5555608	5555608,5555624	hypothetical protein	NA	Defense mechanisms	V
as_RNA_III #381	618	SAM23877_RS24955	3UTR,CDS	WP_053137475.1	5582263	5583803	glucose sorbosone dehydrogenase	NA	Carbohydrate transport and metabolism	G	SAM23877_RS24945,SAM23877_RS24950	3UTR,CDS,within_operon	WP_053137470.1-WP_053137472.1	5579249,5582374,5582412,5582615	5582374,5582412,5582615,5582881	hypothetical protein	NA	Signal transduction mechanisms;Transcription	NA
as_RNA_III #382	19	SAM23877_RS25005	CDS	WP_053137499.1	5597240	5598454	hypothetical protein	NA	Transcription	K	SAM23877_RS25000	CDS	WP_053137496.1	5596669	5597259	TetR family transcriptional regulator	NA	Transcription	K
as_RNA_III #383	53	SAM23877_RS25300	3UTR,CDS	WP_053137637.1	5659105	5659552	HxlR family transcriptional regulator	NA	Transcription	NA	SAM23877_RS25295	CDS	WP_053137634.1	5658298	5659158	formamidopyrimidine-DNA glycosylase	NA	Replication, recombination and repair	L
as_RNA_III #384	209	SAM23877_RS25310	3UTR	WP_053137645.1	5660021	5660303	hypothetical protein	NA	Unknown	S	SAM23877_RS25305	CDS	WP_053137641.1	5659796	5660230	hypothetical protein	NA	Unknown	NA
as_RNA_III #385	126	SAM23877_RS25475	CDS	WP_053142863.1	5698722	5699378	peptidase M23	NA	Cell wall/membrane/envelope biogenesis	M	SAM23877_RS25470	3UTR	WP_053137730.1	5698550	5698848	TetR family transcriptional regulator	NA	Transcription	K
as_RNA_III #386	291	SAM23877_RS25555	3UTR	WP_053137776.1	5713414	5713778	hypothetical protein	NA	Unknown	NA	SAM23877_RS25550	CDS	WP_053137773.1	5712905	5713705	hypothetical protein	NA	Unknown	NA
as_RNA_III #387	103	SAM23877_RS25600	3UTR	WP_053137804.1	5723478	5723609	glycerophosphodiester phosphodiesterase	NA	Lipid transport and metabolism	I	SAM23877_RS25595	CDS	WP_053137801.1	5722391	5723581	polyamine ABC transporter substrate-binding protein	NA	Amino acid transport and metabolism	E
as_RNA_III #388	61	SAM23877_RS25660	CDS	WP_053137841.1	5737037	5737726	hypothetical protein	NA	Unknown	NA	SAM23877_RS25655	CDS	WP_053137837.1	5735287	5737098	chitinase	NA	Unknown	NA
as_RNA_III #389	46	SAM23877_RS25685	CDS	WP_053137856.1	5745530	5746090	hypothetical protein	NA	Cell wall/membrane/envelope biogenesis	M	SAM23877_RS25680	3UTR,CDS	WP_053137853.1	5744124,5745569	5745569,5745576	aldehyde dehydrogenase	NA	Energy production and conversion	C
as_RNA_III #390	460	SAM23877_RS25830	3UTR	WP_053137941.1	5790234	5790717	BldB protein	NA	Unknown	NA	SAM23877_RS25825	CDS	WP_053137938.1	5789156	5790694	hypothetical protein	NA	Unknown	NA
as_RNA_III #391	168	SAM23877_RS26015	3UTR,CDS	WP_053138042.1	5838630	5838833	hypothetical protein	NA	Unknown	NA	SAM23877_RS26010	3UTR	WP_053142868.1	5838611	5838798	hypothetical protein	NA	Unknown	R
as_RNA_III #392	186	SAM23877_RS26030	CDS	WP_053138104.1	5841387	5841779	sulfurtransferase	NA	Inorganic ion transport and metabolism	P	SAM23877_RS26025	3UTR	WP_053138101.1	5841154	5841573	hypothetical protein	NA	Posttranslational modification, protein turnover, chaperones	O
as_RNA_III #393	103	SAM23877_RS26075	3UTR,CDS	WP_053138129.1	5850168	5851245	hypothetical protein	NA	Inorganic ion transport and metabolism	P	SAM23877_RS26070	CDS	WP_053138126.1	5848829	5850271	histidine kinase	NA	Signal transduction mechanisms	NA
as_RNA_III #394	376	SAM23877_RS26240	3UTR,CDS	WP_053138221.1	5889732	5890406	hypothetical protein	NA	Unknown	NA	SAM23877_RS26235	3UTR	WP_053138219.1	5889598	5890108	hypothetical protein	NA	Unknown	NA
as_RNA_III #395	413	SAM23877_RS26285	3UTR	WP_031035360.1	5904324	5904849	hypothetical protein	NA	Unknown	NA	SAM23877_RS26280	CDS	WP_053138235.1	5903883	5904737	serine protease	NA	Posttranslational modification, protein turnover, chaperones	O
as_RNA_III #396	289	SAM23877_RS26305	3UTR	WP_053138247.1	5909740	5910054	chemotaxis protein CheY	NA	Signal transduction mechanisms;Transcription	NA	SAM23877_RS26300	CDS	WP_053138244.1	5908437	5910029	acetate permease	NA	Unknown	NA
as_RNA_III #397	21	SAM23877_RS26335	3UTR	WP_053138260.1	5916037	5916199	DNA topoisomerase IV	NA	Replication, recombination and repair	L	SAM23877_RS26330	partial;pseudo	NA	5915018	5916058	NA	NA	Unknown	NA
as_RNA_III #398	406	SAM23877_RS26385	3UTR,CDS	WP_053142883.1	5929641	5930828	bleomycin resistance protein	NA	Unknown	NA	SAM23877_RS26380	3UTR,CDS	WP_053138283.1	5929278,5929928	5929928,5930047	thymidine kinase	NA	Unknown	NA
as_RNA_III #399	351	SAM23877_RS26405	3UTR,CDS	WP_053138293.1	5934563	5936175	FAD-linked oxidoreductase	NA	Energy production and conversion	C	SAM23877_RS26400	CDS	WP_053138290.1	5934054	5934914	hypothetical protein	NA	Unknown	NA
as_RNA_III #400	513	SAM23877_RS26445	3UTR,CDS	WP_053138312.1	5944311	5944824	hypothetical protein	NA	Unknown	NA	SAM23877_RS26440	3UTR,CDS	WP_053138309.1	5943396,5944346	5944346,5944830	hypothetical protein	NA	Unknown	NA
as_RNA_III #401	51	SAM23877_RS26520	CDS	WP_053138353.1	5958517	5959464	beta-lactamase	NA	Unknown	R	SAM23877_RS26515	3UTR	WP_053138350.1	5958361	5958568	toxin	NA	Unknown	NA
as_RNA_III #402	30	SAM23877_RS26540	CDS	WP_053138365.1	5962161	5962928	short-chain dehydrogenase	NA	Lipid transport and metabolism;Secondary metabolites biosynthesis, transport and catabolism	IQR	SAM23877_RS26535	3UTR	WP_053138362.1	5962116	5962191	TetR family transcriptional regulator	NA	Transcription	K
as_RNA_III #403	463	SAM23877_RS26590	3UTR	WP_053138410.1	5973060	5973546	putative glycosidase	Type I PKS	Secondary metabolites biosynthesis, transport and catabolism	NA	SAM23877_RS26585	CDS	WP_053138406.1	5972720	5973523	putative epimerase	Type I PKS	Secondary metabolites biosynthesis, transport and catabolism	R
as_RNA_III #404	150	SAM23877_RS26675	CDS	WP_053138458.1	5993715	5995016	putative NDP-hexose dehydratase	Type I PKS	Secondary metabolites biosynthesis, transport and catabolism;Cell wall/membrane/envelope biogenesis	M	SAM23877_RS26670	3UTR	WP_053142888.1	5993651	5993865	putative GTPase belonging to the HflX family	Type I PKS	Secondary metabolites biosynthesis, transport and catabolism;Translation, ribosomal structure and biogenesis	J
as_RNA_III #405	869	SAM23877_RS26685	3UTR,CDS	WP_053138480.1	5997111	5999090	Transcriptional regulatory protein	Type I PKS	Secondary metabolites biosynthesis, transport and catabolism;Signal transduction mechanisms	T	SAM23877_RS26680	3UTR	WP_053138477.1	5997012	5997980	ABC transporter ATP-binding protein	Type I PKS	Secondary metabolites biosynthesis, transport and catabolism	R	Spiramycin
as_RNA_III #406	63	SAM23877_RS27060	3UTR,CDS	WP_053138667.1	6163840	6164342	ATP-binding protein	NA	Unknown	NA	SAM23877_RS27055	CDS	WP_053138664.1	6162455	6163903	amino acid permease	NA	Amino acid transport and metabolism	E
as_RNA_III #407	81	SAM23877_RS27095	CDS	WP_053138686.1	6172299	6172508	hypothetical protein	NA	Unknown	NA	SAM23877_RS27090	3UTR	WP_053138683.1	6172174	6172380	endoribonuclease L-PSP	NA	Defense mechanisms	V
as_RNA_III #408	390	SAM23877_RS27165	CDS	WP_053138733.1	6189530	6189958	hypothetical protein	NA	Unknown	NA	SAM23877_RS27160	3UTR	WP_053138730.1	6189268	6189920	hypothetical protein	NA	Unknown	NA
as_RNA_III #409	237	SAM23877_RS27255	3UTR	WP_053138785.1	6211520	6211791	transcriptional regulator	NA	Cell wall/membrane/envelope biogenesis	M	SAM23877_RS27250	CDS	WP_053138782.1	6210639	6211757	hypothetical protein	NA	Unknown	NA
as_RNA_III #410	132	SAM23877_RS27315	3UTR,CDS	WP_053138815.1	6230913	6231397	hypothetical protein	NA	Unknown	NA	SAM23877_RS27310	3UTR,CDS	WP_053138812.1	6229879,6230946	6230946,6231045	uroporphyrinogen decarboxylase	NA	Coenzyme transport and metabolism	H
as_RNA_III #411	704	SAM23877_RS27330	CDS	WP_053142923.1	6232773	6234179	flavoprotein oxidoreductase	NA	Lipid transport and metabolism	I	SAM23877_RS27325	3UTR	WP_053138822.1	6232763	6233477	hypothetical protein	NA	Unknown	NA
as_RNA_III #412	92	SAM23877_RS27350	CDS	WP_053138835.1	6237623	6239221	protease	NA	Coenzyme transport and metabolism	HR	SAM23877_RS27345	3UTR	WP_053138831.1	6237622	6237715	hypothetical protein	NA	Unknown	NA
as_RNA_III #413	112	SAM23877_RS27440	3UTR,CDS	WP_053138881.1	6256131	6257604	histidine kinase	NA	Signal transduction mechanisms	T	SAM23877_RS27435	3UTR,CDS	WP_053138879.1	6255735,6256142	6256142,6256243	peptide-methionine (R)-S-oxide reductase	NA	Posttranslational modification, protein turnover, chaperones	O
as_RNA_III #414	214	SAM23877_RS27470	3UTR,CDS	WP_053138902.1	6262195	6262860	ATP-binding protein	NA	Unknown	R	SAM23877_RS27465	3UTR,CDS	WP_053138899.1	6261266,6262225	6262225,6262409	glycine/betaine ABC transporter substrate-binding protein	NA	Unknown	NA
as_RNA_III #415	191	SAM23877_RS27525	3UTR	WP_053138936.1	6274829	6275055	malto-oligosyltrehalose trehalohydrolase	NA	Carbohydrate transport and metabolism	G	SAM23877_RS27520	3UTR,CDS	WP_053138934.1	6273969,6274982	6274982,6275020	transferase	NA	Unknown	NA
as_RNA_III #416	249	SAM23877_RS27580	CDS	WP_053138961.1	6290635	6291498	aminoglycoside phosphotransferase	NA	Unknown	NA	SAM23877_RS27575	3UTR	WP_053138959.1	6290609	6290884	DNA polymerase III subunit epsilon	NA	Replication, recombination and repair	L
as_RNA_III #417	20	SAM23877_RS27720	CDS	WP_053139017.1	6320637	6321092	glyoxalase	NA	Unknown	NA	SAM23877_RS27715	CDS	WP_053139015.1	6319968	6320657	AraC family transcriptional regulator	NA	Transcription	K
as_RNA_III #418	267	SAM23877_RS27780	3UTR	WP_053139039.1	6330470	6330750	DNA-binding protein	NA	Unknown	NA	SAM23877_RS27775	3UTR,CDS	WP_053139037.1	6330098,6330730	6330730,6330737	hypothetical protein	NA	Unknown	NA
as_RNA_III #419	213	SAM23877_RS27845	3UTR,CDS	WP_053139055.1	6340781	6341571	TetR family transcriptional regulator	NA	Transcription	K	SAM23877_RS27840	CDS	WP_053139053.1	6340233	6340994	phosphonomutase	NA	Unknown	NA
as_RNA_III #420	209	SAM23877_RS27895	CDS	WP_053139073.1	6352652	6353134	hypothetical protein	NA	Unknown	NA	SAM23877_RS27890	3UTR,CDS	WP_053142941.1	6352129,6352689	6352689,6352861	cysteine methyltransferase	NA	Replication, recombination and repair	L
as_RNA_III #421	28	SAM23877_RS27920	3UTR	WP_053139083.1	6358721	6358785	hypothetical protein	NA	Unknown	NA	SAM23877_RS27915	CDS	WP_053139081.1	6358342	6358749	hypothetical protein	NA	Unknown	NA
as_RNA_III #422	101	SAM23877_RS27935	3UTR	WP_053139088.1	6361850	6362081	transposase	NA	Mobilome: prophages, transposons	X	SAM23877_RS27930	CDS	WP_053139087.1	6361130	6361951	GntR family transcriptional regulator	NA	Transcription	K
as_RNA_III #423	363	SAM23877_RS27960	CDS	WP_053139094.1	6374984	6375475	hypothetical protein	NA	Unknown	NA	SAM23877_RS27955	3UTR	WP_053139092.1	6374914	6375347	hypothetical protein	NA	Unknown	NA
as_RNA_III #424	65	SAM23877_RS28010	3UTR	WP_053139111.1	6385528	6385600	hypothetical protein	NA	Unknown	NA	SAM23877_RS28005	CDS	WP_053139109.1	6384949	6385593	hypothetical protein	NA	Unknown	NA
as_RNA_III #425	399	SAM23877_RS28165	3UTR,5UTR,CDS	WP_053139168.1	6421505	6421904	hypothetical protein	NA	Unknown	NA	SAM23877_RS28160	CDS,within_operon	WP_053139166.1	6421081,6421677	6421677,6422051	hypothetical protein	NA	Unknown	NA
as_RNA_III #426	27	SAM23877_RS28185	3UTR	WP_053139172.1	6425102	6425136	hypothetical protein	NA	Unknown	NA	SAM23877_RS28180	partial;pseudo	NA	6424221	6425129	NA	NA	Unknown	NA
as_RNA_III #427	162	SAM23877_RS28210	3UTR	WP_053139179.1	6434828	6435009	hypothetical protein	NA	Unknown	NA	SAM23877_RS28205	CDS	WP_053139176.1	6432774	6434990	esterase	NA	Posttranslational modification, protein turnover, chaperones	O
as_RNA_III #428	418	SAM23877_RS28295	CDS	WP_053139212.1	6452011	6452433	thioesterase	NA	Lipid transport and metabolism	I	SAM23877_RS28290	3UTR	WP_053139211.1	6451997	6452429	HxlR family transcriptional regulator	NA	Transcription	K
as_RNA_III #429	132	SAM23877_RS28465	partial;pseudo	NA	6490567	6491853	NA	NA	Unknown	NA	SAM23877_RS28460	3UTR	WP_053139272.1	6490354	6490699	hypothetical protein	NA	Unknown	NA
as_RNA_III #430	25	SAM23877_RS28545	3UTR	WP_053139295.1	6509545	6509931	cobalt transporter	NA	Unknown	NA	SAM23877_RS28540	pseudo	NA	6507669	6509570	NA	NA	Unknown	NA
as_RNA_III #431	3	SAM23877_RS28650	CDS	WP_053139329.1	6531765	6533309	nitrate reductase	NA	Nucleotide transport and metabolism;Coenzyme transport and metabolism	FH	SAM23877_RS28655	CDS	WP_053139331.1	6533306	6533962	hypothetical protein	NA	Unknown	NA
as_RNA_III #432	538	SAM23877_RS28655	3UTR	WP_053139331.1	6532768	6533306	hypothetical protein	NA	Unknown	NA	SAM23877_RS28650	CDS	WP_053139329.1	6531765	6533309	nitrate reductase	NA	Nucleotide transport and metabolism;Coenzyme transport and metabolism	FH
as_RNA_III #433	3	SAM23877_RS28680	CDS	WP_053139339.1	6537962	6539026	lipoate--protein ligase	NA	Coenzyme transport and metabolism	H	SAM23877_RS28675	CDS	WP_053142969.1	6537264	6537965	LuxR family transcriptional regulator	NA	Transcription;Signal transduction mechanisms	NA
as_RNA_III #434	69	SAM23877_RS28750	3UTR,CDS	WP_053142976.1	6557002	6557414	hypothetical protein	NA	Transcription	K	SAM23877_RS28745	CDS	WP_053139361.1	6556193	6557071	hypothetical protein	NA	Unknown	NA
as_RNA_III #435	371	SAM23877_RS28770	3UTR,CDS	WP_053142980.1	6561349	6561843	glyoxalase	NA	Unknown	NA	SAM23877_RS28765	3UTR,CDS	WP_053139365.1	6560977,6561459	6561459,6561720	cysteine methyltransferase	NA	Replication, recombination and repair	L
as_RNA_III #436	78	SAM23877_RS28840	3UTR,CDS	WP_053139390.1	6576615	6577032	endoribonuclease L-PSP	NA	Defense mechanisms	V	SAM23877_RS28835	3UTR	WP_053139388.1	6576540	6576693	adenylosuccinate lyase	NA	Unknown	NA
as_RNA_III #437	591	SAM23877_RS28895	3UTR,CDS	WP_053139403.1	6589191	6589806	hypothetical protein	NA	Replication, recombination and repair	L	SAM23877_RS28890	3UTR,5UTR,CDS	WP_053139401.1	6589047,6589235,6589432	6589235,6589432,6589782	hypothetical protein	NA	Unknown	NA
as_RNA_III #438	28	SAM23877_RS29375	CDS	WP_053139579.1	6661140	6661487	hypothetical protein	NA	Unknown	NA	SAM23877_RS29370	CDS	WP_053139577.1	6660602	6661168	acetyltransferase	NA	Posttranslational modification, protein turnover, chaperones;Translation, ribosomal structure and biogenesis	JO
as_RNA_III #439	108	SAM23877_RS29485	CDS	WP_053139620.1	6680343	6681464	hypothetical protein	NA	Unknown	NA	SAM23877_RS29480	3UTR	WP_053139618.1	6680329	6680451	ABC transporter	NA	Unknown	R
as_RNA_III #440	422	SAM23877_RS29580	CDS	WP_053139652.1	6700506	6701228	nitrate reductase	NA	Inorganic ion transport and metabolism;Energy production and conversion	CP	SAM23877_RS29575	3UTR	WP_043377849.1	6700501	6700928	peroxiredoxin	NA	Unknown	NA
as_RNA_III #441	141	SAM23877_RS29615	3UTR,CDS	WP_053139670.1	6709355	6710293	XRE family transcriptional regulator	NA	Transcription	K	SAM23877_RS29610	CDS	WP_053139667.1	6709071	6709496	hypothetical protein	NA	Unknown	NA
as_RNA_III #442	155	SAM23877_RS29870	CDS	WP_053139766.1	6780675	6781046	hypothetical protein	NA	Unknown	NA	SAM23877_RS29865	3UTR	WP_053139764.1	6780674	6780830	hypothetical protein	NA	Unknown	NA
as_RNA_III #443	832	SAM23877_RS29905	3UTR,CDS	WP_053139779.1	6787670	6788925	hypothetical protein	NA	Unknown	NA	SAM23877_RS29900	3UTR,CDS	WP_053139776.1	6787164,6788045	6788045,6788502	acetyltransferase	NA	Translation, ribosomal structure and biogenesis	NA
as_RNA_III #444	618	SAM23877_RS29945	CDS	WP_053139787.1	6795678	6796907	beta-lactamase	NA	Defense mechanisms	NA	SAM23877_RS29940	3UTR	WP_053139786.1	6795640	6796296	GTP cyclohydrolase II	NA	Coenzyme transport and metabolism	NA
as_RNA_III #445	13	SAM23877_RS29970	CDS	WP_053139796.1	6802308	6803768	membrane-associated oxidoreductase	NA	Unknown	NA	SAM23877_RS29965	CDS	WP_053139794.1	6800465	6802321	4-hydroxyphenylpyruvate dioxygenase	NA	Carbohydrate transport and metabolism;Amino acid transport and metabolism	NA
as_RNA_III #446	287	SAM23877_RS30230	3UTR,CDS	WP_053139896.1	6866006	6867171	acyl-ACP desaturase	NA	Unknown	NA	SAM23877_RS30225	3UTR,CDS	WP_053139893.1	6865896,6866144	6866144,6866293	transcriptional regulator	NA	Unknown	NA
as_RNA_III #447	546	SAM23877_RS30250	3UTR	WP_053139905.1	6872058	6872879	regulator	NA	Unknown	NA	SAM23877_RS30245	CDS	WP_053139902.1	6871933	6872604	hypothetical protein	NA	Unknown	NA
as_RNA_III #448	96	SAM23877_RS30265	3UTR,CDS	WP_053139911.1	6875067	6875371	hypothetical protein	NA	Unknown	NA	SAM23877_RS30260	3UTR	WP_053139909.1	6875060	6875163	plasmid stabilization protein	NA	Unknown	NA
as_RNA_III #449	511	SAM23877_RS30275	3UTR,CDS	WP_053139915.1	6875664	6876297	hypothetical protein	NA	Unknown	NA	SAM23877_RS30270	3UTR,CDS	WP_053139913.1	6875414,6876115	6876115,6876175	endonuclease V	NA	Replication, recombination and repair	L
as_RNA_III #450	184	SAM23877_RS30345	3UTR	WP_053139939.1	6894159	6894376	transcription accessory protein	NA	Transcription	K	SAM23877_RS30340	CDS	WP_053139937.1	6892700	6894343	heme ABC transporter ATP-binding protein	NA	Unknown	R
as_RNA_III #451	111	SAM23877_RS30365	3UTR,CDS	WP_053139945.1	6899879	6900744	enoyl-CoA hydratase	NA	Lipid transport and metabolism	I	SAM23877_RS30360	CDS	WP_053139943.1	6899355	6899990	glutamine amidotransferase	NA	Unknown	R
as_RNA_III #452	761	SAM23877_RS30375	3UTR,CDS	WP_053139949.1	6901086	6902002	isopentenyl-diphosphate delta-isomerase	Isoprenoid synthase	Unknown	NA	SAM23877_RS30370	3UTR,CDS	WP_053139947.1	6900949,6901401	6901401,6901847	ATPase	NA	Signal transduction mechanisms	T
as_RNA_III #453	348	SAM23877_RS30480	3UTR,CDS	WP_053139990.1	6924739	6925752	protein tyrosine phosphatase	NA	Signal transduction mechanisms	NA	SAM23877_RS30470,SAM23877_RS30475	3UTR,CDS	WP_053139986.1-WP_053139988.1	6924187,6924822,6924944	6924825,6924944,6925084	XRE family transcriptional regulator-small hydrophobic protein	Isoprenoid synthase	Transcription	K
as_RNA_III #454	485	SAM23877_RS30600	3UTR	WP_053140042.1	6947277	6947773	ADP-ribose pyrophosphatase	NA	Unknown	NA	SAM23877_RS30590,SAM23877_RS30595	CDS	WP_053140038.1-WP_053140040.1	6947080,6947394	6947397,6947759	hypothetical protein	NA	Inorganic ion transport and metabolism	P
as_RNA_III #455	16	SAM23877_RS30715	pseudo	NA	6974718	6978317	NA	NA	Unknown	NA	SAM23877_RS30710	3UTR	WP_053140075.1	6974666	6974734	hypothetical protein	NA	Amino acid transport and metabolism	NA
as_RNA_III #456	443	SAM23877_RS30990	3UTR,CDS	WP_053140193.1	7041535	7044482	hypothetical protein	NA	Unknown	NA	SAM23877_RS30985	3UTR,CDS	WP_053140191.1	7039816,7041642	7041642,7041978	hypothetical protein	NA	Transcription;Signal transduction mechanisms	NA
as_RNA_III #457	179	SAM23877_RS31235	3UTR,CDS	WP_053140349.1	7116235	7117548	hypothetical protein	NA	Unknown	NA	SAM23877_RS31230	3UTR,CDS	WP_053140344.1	7114959,7116287	7116287,7116414	peptidase	NA	Cell wall/membrane/envelope biogenesis	NA
as_RNA_III #458	113	SAM23877_RS31265	3UTR	WP_053140368.1	7124509	7124696	hypothetical protein	NA	Unknown	NA	SAM23877_RS31260	CDS	WP_053140365.1	7123129	7124622	short-chain dehydrogenase	NA	Lipid transport and metabolism;Secondary metabolites biosynthesis, transport and catabolism	NA
as_RNA_III #459	11	SAM23877_RS31275	CDS	WP_053140373.1	7126352	7127710	amidase	NA	Translation, ribosomal structure and biogenesis	NA	SAM23877_RS31270	3UTR	WP_053140371.1	7126319	7126363	GCN5 family acetyltransferase	NA	Translation, ribosomal structure and biogenesis	NA
as_RNA_III #460	296	SAM23877_RS31300	3UTR	WP_053140384.1	7135441	7135767	hypothetical protein	NA	Unknown	NA	SAM23877_RS31295	CDS	WP_053140381.1	7134874	7135737	DNA lyase	NA	Replication, recombination and repair	NA
as_RNA_III #461	3	SAM23877_RS31330	CDS	WP_053140401.1	7140544	7141956	amino acid permease	NA	Amino acid transport and metabolism	E	SAM23877_RS31325	CDS	WP_053140398.1	7139717	7140547	alpha/beta hydrolase	NA	Coenzyme transport and metabolism	HR
as_RNA_III #462	57	SAM23877_RS31345	3UTR	WP_053140411.1	7143411	7143500	peptidase C60	NA	Unknown	NA	SAM23877_RS31340	CDS	WP_053140408.1	7142632	7143468	oligosaccharide deacetylase	NA	Carbohydrate transport and metabolism;Cell wall/membrane/envelope biogenesis	GM
as_RNA_III #463	100	SAM23877_RS31440	3UTR	WP_053140463.1	7164900	7165035	histidyl-tRNA synthetase	NA	Unknown	R	SAM23877_RS31435	CDS	WP_053140459.1	7163738	7165000	sugar transporter	NA	Carbohydrate transport and metabolism	G
as_RNA_III #464	794	SAM23877_RS31465	3UTR,CDS	WP_053143056.1	7170079	7171012	growth inhibitor PemK	NA	Unknown	NA	SAM23877_RS31460	3UTR,CDS	WP_053140475.1	7169736,7170581	7170581,7170873	hypothetical protein	NA	Unknown	NA
as_RNA_III #465	338	SAM23877_RS31480	3UTR,CDS	WP_053140485.1	7172692	7173492	lysine transporter LysE	NA	Amino acid transport and metabolism	E	SAM23877_RS31475	3UTR,CDS	WP_053140482.1	7172388,7172813	7172813,7173030	F420-dependent oxidoreductase	NA	Unknown	NA
as_RNA_III #466	529	SAM23877_RS31495	CDS	WP_053140495.1	7175300	7176541	MFS transporter	NA	Unknown	NA	SAM23877_RS31490	3UTR,CDS	WP_053140491.1	7174173,7175303	7175303,7175829	hypothetical protein	NA	Unknown	NA
as_RNA_III #467	145	SAM23877_RS31545	3UTR	WP_053140525.1	7185709	7185880	thioredoxin	NA	Posttranslational modification, protein turnover, chaperones	O	SAM23877_RS31540	CDS	WP_053140522.1	7184808	7185854	LacI family transcriptional regulator	NA	Transcription	K
as_RNA_III #468	347	SAM23877_RS31565	CDS	WP_053140536.1	7190316	7190663	hypothetical protein	NA	Unknown	S	SAM23877_RS31560,SAM23877_RS31570	within_operon	NA	7190174	7190801	NA	NA	Unknown	NA
as_RNA_III #469	82	SAM23877_RS31575	CDS	WP_053140544.1	7191867	7193465	putative acyl-CoA synthetase	NRPS	Lipid transport and metabolism;Secondary metabolites biosynthesis, transport and catabolism	IQ	SAM23877_RS31570	3UTR	WP_053140539.1	7191766	7191949	pirin	NA	Unknown	R
as_RNA_III #470	79	SAM23877_RS31850	CDS	WP_053140699.1	7251769	7252320	hypothetical protein	NA	Unknown	NA	SAM23877_RS31845	3UTR	WP_053140696.1	7251720	7251848	cupin	NA	Unknown	NA
as_RNA_III #471	38	SAM23877_RS31890	CDS	WP_053140724.1	7259837	7261387	cytochrome	NA	Defense mechanisms;Secondary metabolites biosynthesis, transport and catabolism	QV	SAM23877_RS31885	CDS	WP_053140721.1	7259045	7259875	oxetanocin A resistance protein	NA	Unknown	S
as_RNA_III #472	32	SAM23877_RS31905	CDS	WP_053140734.1	7262976	7264190	hypothetical protein	NA	Carbohydrate transport and metabolism	G	SAM23877_RS31900	CDS	WP_053140731.1	7262280	7263008	hypothetical protein	NA	Unknown	NA
as_RNA_III #473	269	SAM23877_RS31990	3UTR,CDS	WP_053143070.1	7280892	7281328	anti-anti-sigma factor	NA	Signal transduction mechanisms	T	SAM23877_RS31985	3UTR,CDS	WP_053140775.1	7280023,7280976	7280976,7281161	ribose-phosphate pyrophosphokinase	NA	Amino acid transport and metabolism;Nucleotide transport and metabolism	FE
as_RNA_III #474	25	SAM23877_RS32065	CDS	WP_053140814.1	7293138	7293746	TetR family transcriptional regulator	NA	Transcription	K	SAM23877_RS32060	CDS	WP_053140810.1	7292963	7293163	ferredoxin	NA	Energy production and conversion	C
as_RNA_III #475	65	SAM23877_RS32085	3UTR	WP_053140825.1	7295858	7295948	hypothetical protein	NA	Unknown	NA	SAM23877_RS32080	CDS	WP_053140823.1	7294955	7295923	alcohol dehydrogenase	NA	Secondary metabolites biosynthesis, transport and catabolism	NA
as_RNA_III #476	97	SAM23877_RS32120	CDS	WP_053140847.1	7307616	7308785	lactate 2-monooxygenase	NA	Lipid transport and metabolism;Energy production and conversion	CIR	SAM23877_RS32115	3UTR	WP_053140844.1	7307519	7307713	hydrolase	NA	Unknown	NA
as_RNA_III #477	16	SAM23877_RS32240	CDS	WP_053140916.1	7334408	7334947	hypothetical protein	NA	Unknown	NA	SAM23877_RS32235	CDS	WP_053140914.1	7333510	7334424	short-chain dehydrogenase	NA	Secondary metabolites biosynthesis, transport and catabolism;Lipid transport and metabolism	IQR
as_RNA_III #478	1458	SAM23877_RS32265	3UTR	WP_053140927.1	7336630	7338151	protease	NA	Unknown	NA	SAM23877_RS32250,SAM23877_RS32255,SAM23877_RS32260	CDS,within_operon	WP_053140919.1-WP_053140922.1-WP_053140925.1	7335966,7336661,7337022,7337207,7337264	7336661,7337022,7337207,7337264,7338088	hypothetical protein-multidrug DMT transporter permease	NA	Cell wall/membrane/envelope biogenesis-Carbohydrate transport and metabolism;Amino acid transport and metabolism	M-GER
as_RNA_III #479	3	SAM23877_RS32465	3UTR	WP_053140994.1	7379445	7379518	DNA-binding protein	NA	Transcription	K	SAM23877_RS32460	3UTR	WP_053140991.1	7379426	7379448	hypothetical protein	NA	Unknown	NA
as_RNA_III #480	418	SAM23877_RS32510	3UTR,CDS	WP_053141010.1	7386434	7387642	30S ribosomal protein S6 modification protein RimK	NA	Coenzyme transport and metabolism;Translation, ribosomal structure and biogenesis	HJ	SAM23877_RS32505	3UTR,CDS	WP_053141008.1	7386421,7386636	7386636,7386852	hypothetical protein	NA	Unknown	NA
as_RNA_III #481	361	SAM23877_RS32585	CDS	WP_053141040.1	7400866	7402230	pyridine nucleotide-disulfide oxidoreductase	NA	Amino acid transport and metabolism	ER	SAM23877_RS32580	3UTR	WP_053141038.1	7400760	7401227	hypothetical protein	NA	Unknown	NA
as_RNA_III #482	342	SAM23877_RS32620	3UTR,CDS	WP_053141055.1	7413044	7413491	anti-anti-sigma factor	NA	Signal transduction mechanisms	T	SAM23877_RS32615	3UTR,CDS	WP_053141053.1	7412685,7413113	7413113,7413386	ATPase	NA	Signal transduction mechanisms	T
as_RNA_III #483	60	SAM23877_RS32830	3UTR	WP_053143090.1	7459733	7459804	hypothetical protein	NA	Unknown	NA	SAM23877_RS32825	CDS	WP_053141133.1	7457418	7459793	trehalose 6-phosphate phosphorylase	NA	Carbohydrate transport and metabolism	G
as_RNA_III #484	274	SAM23877_RS32900	CDS	WP_053141157.1	7471952	7473073	peptidoglycan bridge formation protein FemAB	NA	Unknown	NA	SAM23877_RS32895	3UTR	WP_053141155.1	7471933	7472226	methyltransferase	NA	Unknown	NA
as_RNA_III #485	126	SAM23877_RS32910	3UTR	WP_053141164.1	7474360	7474494	RNA polymerase subunit sigma	NA	Transcription	K	SAM23877_RS32905	CDS	WP_053141159.1	7473335	7474486	DNA repair protein	NA	Replication, recombination and repair	L
as_RNA_III #486	493	SAM23877_RS33070	CDS	WP_053141217.1	7502853	7503905	MerR family transcriptional regulator	NA	Transcription	K	SAM23877_RS33065	3UTR,CDS	WP_053141215.1	7502668,7502934	7502934,7503346	hypothetical protein	NA	Unknown	NA
as_RNA_III #487	651	SAM23877_RS33285	CDS	WP_053141297.1	7553806	7554639	alpha/beta hydrolase	NA	Coenzyme transport and metabolism	HR	SAM23877_RS33280	3UTR	WP_003978336.1	7553666	7554457	cold-shock protein	NA	Transcription	K
as_RNA_III #488	610	SAM23877_RS33375	3UTR,CDS	WP_053141327.1	7576539	7577639	formyltransferase CchA	NRPS	Translation, ribosomal structure and biogenesis	J	SAM23877_RS33370	3UTR	WP_053141325.1	7576539	7577149	hypothetical protein	NA	Unknown	NA
as_RNA_III #489	631	SAM23877_RS33420	3UTR,CDS	WP_053141342.1	7598022	7598828	putative integral membrane protein CchJ	NRPS	Unknown	NA	SAM23877_RS33415	3UTR	WP_053141340.1	7597989	7598653	ABC transporter transmembrane protein CchI	NRPS	Defense mechanisms	V
as_RNA_III #490	10	SAM23877_RS33540	CDS	WP_053141383.1	7623442	7624356	GDSL family lipase	NA	Unknown	NA	SAM23877_RS33535	CDS	WP_053141381.1	7622793	7623452	TetR family transcriptional regulator	NA	Transcription	K
as_RNA_III #491	60	SAM23877_RS33975	CDS	WP_053143144.1	7839389	7840267	RNA polymerase subunit sigma-24	NA	Transcription	K	SAM23877_RS33970	3UTR	WP_053141533.1	7839237	7839449	chloramphenicol phosphotransferase	NA	Unknown	NA
as_RNA_III #492	64	SAM23877_RS34130	3UTR	WP_053141590.1	7869607	7869718	hypothetical protein	NA	Unknown	NA	SAM23877_RS34125	CDS	WP_053141588.1	7868604	7869671	hypothetical protein	NA	Unknown	NA
as_RNA_III #493	1081	SAM23877_RS34255	3UTR	WP_053141643.1	7891814	7893216	MerR family transcriptional regulator	NA	Transcription	K	SAM23877_RS34245,SAM23877_RS34250	CDS	WP_053141638.1-WP_053141640.1	7891685,7892522	7892353,7893064	Beta-glucanase-hypothetical protein	NA	Carbohydrate transport and metabolism-Translation, ribosomal structure and biogenesis LigT	G-J
as_RNA_III #494	24	SAM23877_RS34265	CDS	WP_053141645.1	7894652	7895227	hypothetical protein	NA	Unknown	NA	SAM23877_RS34260	3UTR	WP_053141644.1	7894585	7894676	acetyltransferase	NA	Unknown	NA
as_RNA_III #495	348	SAM23877_RS34760	3UTR,CDS	WP_053142013.1	8003230	8003766	DDE endonuclease	NA	Mobilome: prophages, transposons	X	SAM23877_RS34755	3UTR	WP_053141809.1	8003223	8003578	hypothetical protein	NA	Energy production and conversion	CR
as_RNA_III #496	417	SAM23877_RS34800	CDS	WP_053142013.1	8009946	8010476	DDE endonuclease	NA	Mobilome: prophages, transposons	X	SAM23877_RS34795	3UTR	WP_053143176.1	8009834	8010363	hypothetical protein	NA	Unknown	NA
as_RNA_III #497	93	SAM23877_RS34885	3UTR	WP_053143180.1	8034726	8034996	ArsR family transcriptional regulator	Type I PKS	Transcription	K	SAM23877_RS34880	CDS	WP_053141840.1	8027437	8034819	putative type I polyketide synthase	Type I PKS	Secondary metabolites biosynthesis, transport and catabolism;Lipid transport and metabolism;Energy production and conversion	NA
as_RNA_III #498	82	SAM23877_RS35080	CDS	WP_053141811.1	8073640	8074572	transposase	NA	Mobilome: prophages, transposons	X	SAM23877_RS35075	CDS	WP_053141906.1	8073183	8073722	hypothetical protein	NA	Unknown	NA
as_RNA_III #499	323	SAM23877_RS35095	3UTR,CDS	WP_053141912.1	8075995	8076795	HxlR family transcriptional regulator	NA	Transcription	NA	SAM23877_RS35090	CDS	WP_053141910.1	8076102	8076425	hypothetical protein	NA	Mobilome: prophages, transposons	X
as_RNA_III #500	264	SAM23877_RS35140	3UTR,CDS	WP_053141924.1	8085219	8086566	hypothetical protein	NA	Unknown	NA	SAM23877_RS35135	3UTR,CDS	WP_053141922.1	8084375,8085466	8085466,8085483	DDE endonuclease	NA	Mobilome: prophages, transposons	X
as_RNA_III #501	80	SAM23877_RS35290	CDS	WP_053125903.1	8121066	8122124	SARP family pathway specific regulatory protein AlpU	Type II PKS	Signal transduction mechanisms;Secondary metabolites biosynthesis, transport and catabolism	T	SAM23877_RS35285	3UTR	WP_053125904.1	8121049	8121146	SARP family pathway specific regulatory protein AlpV	Type II PKS	Secondary metabolites biosynthesis, transport and catabolism;Signal transduction mechanisms	T
as_RNA_III #502	41	SAM23877_RS35560	3UTR	WP_053125795.1	8188506	8188609	alkylhydroperoxidase	NA	Inorganic ion transport and metabolism	P	SAM23877_RS35555	CDS	WP_053125797.1	8187129	8188547	3-carboxy-cis,cis-muconate cycloisomerase	NA	Nucleotide transport and metabolism	F
as_RNA_III #503	103	SAM23877_RS35615	3UTR	WP_053125776.1	8196056	8196271	hypothetical protein	NA	Unknown	NA	SAM23877_RS35610	CDS	WP_053125778.1	8195575	8196159	riboflavin biosynthesis protein RibD	NA	Unknown	NA
as_RNA_III #504	33	SAM23877_RS35645	CDS	WP_053141986.1	8201907	8202209	hypothetical protein	NA	Unknown	NA	SAM23877_RS35640	CDS	WP_053125769.1	8200789	8201940	lipase	NA	Unknown	NA
as_RNA_III #505	80	SAM23877_RS35685	3UTR	WP_053125752.1	8208585	8208742	glyoxalase	NA	Unknown	NA	SAM23877_RS35680	CDS	WP_053125753.1	8207664	8208665	hypothetical protein	NA	Unknown	S
as_RNA_III #506	14	SAM23877_RS35715	CDS	WP_053125743.1	8215552	8215860	hypothetical protein	NA	Unknown	NA	SAM23877_RS35710	3UTR	WP_053125745.1	8215437	8215566	hypothetical protein	NA	Unknown	NA
as_RNA_III #507	76	SAM23877_RS36075	partial;pseudo	NA	8289188	8289511	NA	NA	Unknown	NA	SAM23877_RS36070	3UTR	WP_053125618.1	8288834	8289264	hypothetical protein	NA	Unknown	NA

## Sheet: Supplementary Table S7
	72h vs 48h		96h vs 48h		120h vs 48h
	log2FoldChange	padj	log2FoldChange	padj	log2FoldChange	padj	Start	end	strand
asRNA_1	0.75626	0.225848	1.29869	0.0149944	1.25045	0.0201805	204563	204713	-
asRNA_10	1.94196	0.000594969	1.94668	0.000379766	1.48629	0.00757953	1355423	1355526	-
asRNA_104	1.68558	0.0278736	1.694	0.013482	1.69581	0.014261	7321783	7321910	+
asRNA_105	1.30434	0.0473584	1.74391	0.00312696	0.87853	0.186789	7400247	7400516	-
asRNA_11	1.61347	0.0583443	2.18052	0.00425427	2.03757	0.00878746	1368967	1369075	-
asRNA_113	0.737582	0.121186	1.26318	0.00247217	1.32058	0.00166911	7927578	7928002	-
asRNA_17	1.04175	0.0294921	0.638732	0.163359	0.576634	0.211859	1892602	1892886	+
asRNA_26	0.495144	0.623735	1.51672	0.0489725	0.752013	0.36569	2592267	2592343	+
asRNA_3	1.16668	0.13595	1.682	0.014679	1.61947	0.0189507	249442	249607	-
asRNA_30	0.735149	0.225848	1.17805	0.0311298	1.45693	0.00737965	3067214	3067554	-
asRNA_31	1.59112	0.0473584	1.65109	0.0298472	1.10425	0.173384	3158751	3158887	+
asRNA_33	1.3786	0.0356812	1.64471	0.00532338	1.32664	0.034896	3251674	3251988	+
asRNA_36	1.30836	0.00724469	2.08606	6.33858e-07	1.39298	0.00161845	3315657	3316447	+
asRNA_44	1.0868	0.0309033	1.41773	0.00190913	1.50009	0.00089633	3824058	3824541	+
asRNA_53	1.06596	0.00108188	0.94563	0.00243904	0.813857	0.0124012	4319553	4320922	-
asRNA_55	1.03017	0.142396	1.73136	0.00529801	1.01188	0.143286	4447540	4447680	-
asRNA_56	0.8582	0.238064	1.34512	0.0363019	1.07126	0.111707	4496322	4496394	-
asRNA_57	1.31701	0.0387368	2.06399	0.000379766	1.4006	0.0182123	4500381	4500605	+
asRNA_61	1.33335	0.000594969	1.59217	1.41563e-05	1.54215	3.73821e-05	4640714	4641073	-
asRNA_62	0.883034	0.0563335	1.17278	0.00529801	0.942241	0.034896	4704116	4706528	-
asRNA_66	0.57218	0.49513	1.34632	0.037927	1.06293	0.116801	4769253	4769343	-
asRNA_7	1.22826	0.0329542	0.944856	0.0860632	1.26969	0.0182123	542452	542598	+
asRNA_71	2.12386	4.11939e-05	3.02763	1.29557e-10	2.41207	9.35645e-07	5040281	5040718	-
asRNA_72	1.9829	0.0291448	2.45506	0.00200326	1.52985	0.0834768	5043349	5043410	+
asRNA_73	1.04485	0.0790293	1.21925	0.028651	1.1221	0.0514141	5151180	5151511	+
asRNA_74	2.22669	0.00110299	2.56737	8.99275e-05	2.22594	0.000741209	5221443	5221540	-
asRNA_76	1.98696	0.00366988	2.08322	0.00122954	1.90438	0.00303996	5333643	5333739	+
asRNA_77	1.47227	0.0309033	1.68919	0.00532338	1.10196	0.102637	5448493	5448545	+
asRNA_88	5.07457	0.0232287	6.50276	0.000949853	6.83884	0.000469174	5998331	5998400	+
asRNA_96	2.21023	0.00839995	1.01638	0.21769	2.74824	0.000337493	6713696	6713797	+
sRNA_1	0.740483	0.132914	1.24775	0.00443384	1.2766	0.00431032	319996	320416	+
sRNA_10	0.735037	0.0627743	1.18213	0.00125232	1.29176	0.000469174	2914777	2915316	+
sRNA_22	0.885806	0.091112	1.64413	0.000434179	1.40501	0.00268777	4219508	4219683	+
sRNA_29	1.82507	0.0130247	1.46988	0.0361977	0.16921	0.841465	4794916	4794978	+
sRNA_37	1.39728	0.0309033	1.0941	0.077273	0.61272	0.357071	6774755	6774860	+
sRNA_40	1.1413	0.0361346	1.68523	0.000703128	1.20789	0.0181468	7270517	7270600	-
sRNA_8	2.6035	0.000502778	1.80755	0.0136069	0.979192	0.215982	2608158	2608261	+
asRNA_109	-1.3059	0.0309033	-1.4235	0.00886308	-1.46757	0.00822603	7826790	7826997	-
asRNA_111	-0.880235	0.274419	-1.00201	0.163359	-1.74974	0.0140713	7893249	7893919	+
asRNA_21	-0.722526	0.147265	-1.31973	0.00373579	-1.59302	0.000469174	2255858	2256121	+
asRNA_24	-1.03069	0.051115	-1.47207	0.00236815	-0.951789	0.0712983	2469426	2469747	+
asRNA_37	-1.0697	0.0130247	-1.31667	0.000949853	-1.28667	0.00089633	3375624	3375931	-
asRNA_39	-1.31874	0.0207926	-1.54041	0.00243904	-2.05142	5.80903e-05	3551233	3551725	+
asRNA_50	-0.174546	0.839293	-1.15929	0.157326	-1.87939	0.0181468	4212333	4212572	-
asRNA_58	-1.41811	4.11939e-05	-1.88127	4.26061e-09	-2.17269	5.62228e-12	4539498	4540388	-
asRNA_59	-0.970947	0.121186	-1.4751	0.0087404	-2.11993	0.000194956	4539970	4540381	+
sRNA_15	-1.12274	0.0376414	-0.320136	0.53189	-0.876742	0.092489	3515963	3516041	+
sRNA_3	-0.550947	0.478892	-0.839152	0.17683	-1.31116	0.034896	1208877	1208935	-
sRNA_32	-1.17591	0.0462405	-1.70111	0.00178955	-1.78394	0.00089633	5237752	5237981	-
sRNA_41	-2.41474	7.93753e-08	-0.85044	0.0636595	-0.421064	0.389034	7404225	7404404	+
		Red=up-regulated
		Green= down regulated

## Sheet: Supplementary Table S8
ID ncRNA	Start	End	Strand	accession	mdl from	mdl to	seq from	seq to	sense	trunc	pass	GC	score	E-value	Target name	description of target
sRNA_10	2914777	2915316	+	RF02831	1	64	368	432	+	no	1	0.75	95.7	1.7e-18	Scr2736	Streptomyces RNA 2736
sRNA_20	3852015	3852102	-	RF00169	1	97	2	87	+	no	1	0.71	59.2	6.9e-14	Bacteria_small_SRP	Bacterial small signal recognition particle RNA
sRNA_24	4359959	4360270	+	RF01066	1	75	59	134	+	no	1	0.79	47.8	2.5e-05	6C	6C RNA
asRNA_39	3551233	3551725	+	RF02471	1	184	87	301	+	no	1	0.7	92.3	4.1e-21	Ms_IGR-5	Actinobacteria sRNA Ms_IGR-5
UTR (SAM23877_RS06055)	1354839	1355094	+	RF00379	1	136	29	251	+	no	1	0.7	43	2.9e-09	ydaO-yuaA	ydaO/yuaA leader
UTR (SAM23877_RS14165)	3172833	3173427	-	RF00023	1	354	100	499	+	no	1	0.6	162.7	1.5e-47	tmRNA	transfer-messenger RNA
UTR (SAM23877_RS10525)	2335944	2336220	-	RF00634	8	116	1	110	+	5'	2	0.71	94.4	4.6e-18	SAM-IV	S-adenosyl methionine (SAM) riboswitch,
UTR (SAM23877_RS16090)	3629549	3629773	-	RF00162	1	108	60	207	+	no	1	0.64	79.5	1.3e-17	SAM	SAM riboswitch (S box leader)
UTR (SAM23877_RS16330)	3685267	3685349	+	RF01747	1	60	18	77	+	no	1	0.63	59.4	4.2e-15	msiK	msiK RNA
UTR (SAM23877_RS06580)	1458603	1458884	-	RF00504	1	94	8	103	+	no	1	0.66	65.7	5.4e-14	Glycine	Glycine riboswitch
UTR (SAM23877_RS06915)	1540999	1541294	-	RF00050	1	140	13	143	+	no	1	0.66	97.8	1.1e-23	FMN	FMN riboswitch (RFN element)
UTR (SAM23877_RS07035)	1571646	1571792	-	RF03063	1	117	25	142	+	no	1	0.68	115.1	2e-24	Streptomyces-metK	Streptomyces-metK RNA
UTR (SAM23877_RS07690)	1705466	1705813	-	RF02830	1	208	3	217	+	no	1	0.71	189.6	3.9e-42	Scr1601	Streptomyces RNA 1601
UTR (SAM23877_RS16870)	3797629	3798080	-	RF02829	1	109	6	114	+	no	1	0.78	106.5	4.2e-15	Scr4115	Streptomyces RNA 4115
UTR (SAM23877_RS16900	3805516	3805724	-	RF00379	1	136	41	197	+	no	1	0.65	102.7	6.1e-26	ydaO-yuaA	ydaO/yuaA leader
UTR (SAM23877_RS26950)	6134129	6134331	-	RF00174	33	191	1	173	+	5'	2	0.7	86.1	3.8e-23	Cobalamin	Cobalamin riboswitch
UTR (SAM23877_RS25530::NZ_CP012382.1)	5708887	5709042	+	RF00059	1	105	52	155	+	no	1	0.65	48.7	6e-09	TPP	TPP riboswitch (THI element)
UTR (SAM23877_RS25665)	5737891	5738305	-	RF02832	1	130	181	311	+	no	1	0.67	126.2	1.2e-28	Scr5676	Streptomyces RNA 5676
UTR (SAM23877_RS30485)	6926139	6926339	+	RF00379	1	136	38	195	+	no	1	0.67	66.4	7.2e-16	ydaO-yuaA	ydaO/yuaA leader
UTR (SAM23877_RS24505)	5468939	5469262	+	RF02935	1	91	78	179	+	no	1	0.68	93	6.1e-15	che1	che1 RNA
UTR (SAM23877_RS24730)	5531507	5531777	-	RF00504	1	94	20	114	+	no	1	0.69	69.8	4.4e-15	Glycine	Glycine riboswitch
UTR (SAM23877_RS23840)	5331245	5331635	+	RF02605	1	158	131	289	+	no	1	0.73	164.3	9.3e-31	scr5239	Streptomyces sRNA scr5239
UTR (SAM23877_RS22370)	4993193	4993913	+	RF02012	1	148	99	187	+	no	1	0.66	40.2	2.5e-06	group-II-D1D4-7	Group II catalytic intron D1-D4-7
UTR (SAM23877_RS26350)	5921837	5922045	+	RF00379	1	136	31	195	+	no	1	0.69	84.4	7.3e-21	ydaO-yuaA	ydaO/yuaA leader
UTR (SAM23877_RS18330)	4117744	4117833	-	RF02673	156	247	1	88	+	5'	2	0.67	78.3	1.6e-21	scr4677	Streptomyces sRNA 4677
UTR (SAM23877_RS28515)	6502354	6502829	-	RF00174	19	173	39	205	+	no	1	0.71	82.9	8.3e-22	Cobalamin	Cobalamin riboswitch
UTR (SAM23877_RS28525)	6504100	6504386	+	RF00174	43	170	16	142	+	no	1	0.72	105	1.4e-28	Cobalamin	Cobalamin riboswitch
Intercistronic (SAM23877_RS22370,SAM23877_RS22375)	4995658	4995750	+	RF00029	1	93	15	92	+	no	1	0.72	50.9	4.2e-10	Intron_gpII	Group II catalytic intron
Intercistronic (SAM23877_RS14360,SAM23877_RS14365)	3230481	3230795	-	RF03059	1	48	222	269	+	no	1	0.65	66.1	4.8e-12	raiA-hairpin	raiA-hairpin RNA
Intercistronic (SAM23877_RS14830,SAM23877_RS14835)	3344811	3345164	-	RF00379	1	136	184	350	+	no	1	0.69	73	1.8e-17	ydaO-yuaA	ydaO/yuaA leader
Intercistronic (SAM23877_RS15315,SAM23877_RS15320)	3463243	3463639	-	RF02833	1	92	185	275	+	no	1	0.82	78.9	2.1e-11	Scr3202	Streptomyces RNA 3202
Intercistronic (SAM23877_RS15530,SAM23877_RS15540)	3508113	3509322	-	RF02673	1	247	4	227	+	no	1	0.68	115.1	2.7e-31	scr4677	Streptomyces sRNA 4677
Intercistronic (SAM23877_RS11255,SAM23877_RS11260)	2497320	2497574	+	RF00174	46	170	31	124	+	no	1	0.73	43	2.7e-10	Cobalamin	Cobalamin riboswitch
Intercistronic (SAM23877_RS25835,SAM23877_RS25840)	5791813	5792157	+	RF01688	1	66	195	254	+	no	1	0.73	65.1	1e-14	Actino-pnp	Actino-pnp RNA
Intercistronic (SAM23877_RS26190,SAM23877_RS26195)	5879292	5879460	+	RF03034	1	80	62	145	+	no	1	0.63	78.2	2.6e-16	nrdJ	nrdJ RNA

## Sheet: Supplementary Table S9
ID	Streptomyces ambofaciens ATCC 23877	Streptomyces ambofaciens strain DSM 40697	Streptomyces coelicolor A3(2)	Streptomyces lividans TK24	Streptomyces sp. 2114.2	Streptomyces pactum strain ACT12	Streptomyces sp. CCM_MD2014	Streptomyces parvulus strain 2297	Streptomyces pactum strain KLBMP 5084	Streptomyces sp. S10(2016)	Streptomyces reticuli	Streptomyces sp. PBH53	Streptomyces alboflavus strain MDJK44	Streptomyces albulus strain NK660	Streptomyces albulus ZPM	Streptomyces autolyticus strain CGMCC0516.	Streptomyces avermitilis MA4680 = NBRC 14893	Streptomyces chartreusis NRRL 3882 isolate NRRL3882	Streptomyces collinus Tu 365.	Streptomyces cyaneogriseus subsp. noncyanogenus strain NMWT 1	Streptomyces davawensis strain JCM 4913	Streptomyces formicae strain KY5	Streptomyces glaucescens strain GLA.O	Streptomyces griseochromogenes strain ATCC 14511	Streptomyces hygroscopicus strain XM201	Streptomyces hygroscopicus subsp. jinggangensis 5008.	Streptomyces hygroscopicus subsp. jinggangensis TL01	Streptomyces hygroscopicus subsp. limoneus strain KCTC 171	Streptomyces incarnatus strain NRRL 8089	Streptomyces iranensis	Streptomyces katrae strain S3	Streptomyces laurentii ATCC 31255	Streptomyces lavendulae subsp. lavendulae strain CCM 3239	Streptomyces leeuwenhoekii	Streptomyces lincolnensis strain NRRL 2936	Streptomyces lydicus strain A02	Streptomyces malaysiensis DSM4137	Streptomyces nodosus strain ATCC 14899	Streptomyces noursei ATCC 11455	Streptomyces pluripotens strain MUSC 135	Streptomyces pratensis ATCC 33331	Streptomyces puniciscabiei strain TW1S1	Streptomyces scabiei 87.22	Streptomyces silaceus strain ACCC40021	Streptomyces sp. 1HSSA4	Streptomyces sp. 3124.6	Streptomyces sp. 4F	Streptomyces sp. 769	Streptomyces sp. CdTB01
sRNA #1	1
sRNA #2	1	1
sRNA #3	1	1
sRNA #4	1	0.981
sRNA #5	1	0.9924	0.8561	0.8561	0.8561	0.9094	0.8561	0.8885
sRNA #7	1	1				0.8802
sRNA #8	1	1	0.9259	0.9167	0.9167	0.8158	0.8991	0.8991	0.8545		0.8246	0.8319
sRNA #9	1	1	0.8333	0.8333	0.8333	0.8148	0.8491	0.8505	0.8426
sRNA #10	1	0.9834	0.8212	0.8212	0.8202	0.843
sRNA #11	1	1	1	1	1	0.9394	1	1	0.9394	0.9394	86,76% (86,76%)	86,76% (86,76%)	82,61% (82,61%)	82,61% (81,43%)	82,61% (81,43%)	86,76% (86,76%; 81,16%)	86,76% (86,76%)	89,55% (89,55%)	91,04% (89,55%)	86,76% (86,76%; 80,28%)	93,85% (84,06%; 89,55%;82,86%)	92,31% (87,88%)	86,76% (82,35%)	89,55% (84,06%;82,86%)	0.8955	86,76% (86,76%)		86,76% (86,76%)	0.8676	0.8529	85,51% (85,51%)	93,94% (91,04%)	95,38% (95,38%;95,38%;95,38%;92,42%;92,42%)	86,76% (86,76%)	89,55% (89,55%; 86,76%;82,86%)	81,43% (81,43%)	86,76% (86,76%; 81,16%)	89,55% (82,86%;82,86%;82,86%;82,86%;82,61%;80%)	0.8	84,06% (84,06%;82,86%;82,86%)	0.8939	0.8286	0.9394	89,55% (89,55%;85,29%)	0.8955	0.8955	0.8676	0.8143	0.8955
sRNA #12	1	1	0.9485	0.9485	0.9485	0.9485	0.9895	0.9286	0.91	0.9091	0.8529	0.8529	0.9184	0.89	0.89	0.89	0.899	88% (88%)	0.8431	0.89	0.89	0.899	0.9184	0.8252	0.899	0.8529	0.8529	0.8529	82.52	0.8713	0.8529	0.8713	0.8713	0.8713	0.9091	0.88	0.89	0.8529	0.89	0.8173	0.9388	0.8252	0.9583	0.899	0.9286	0.9286	0.87	0.89	0.899
sRNA #13	1	0.9713	0.8736	0.8689	0.8895	0.895	0.8846	0.8798	0.847	0.8148	0.8191	0.8191					0.8				0.8441		0.8254	0.8095		0.8063	0.8063																0.8				0.8182		0.8073
sRNA #15	1	1	0.814	0.814	0.814	0.8554	0.8256	0.8118		0.814	0.814	0.814
sRNA #16	1	1
sRNA #17	1	0.9775	0.8511	0.9775	0.9775	0.9444	0.9775	0.9775	0.913	0.9022	0.9121	0.9121	0.8511				0.9341	90,22% (90,22%)	0.9444	0.9022	0.9231	0.8021	0.9341	0.8925		0.9022	0.9022	0.9022	0.8387					0.8817				0.9341				0.8387	0.8421	0.8041		0.9341	0.8913		0.8421
sRNA #18	1
sRNA #19	1	1	0.8526	0.8526	0.8526	0.8247			0.8495
sRNA #20	1	1	1	1	1	0.9773	1	0.9659	1	1	1	1	0.9659	98.85	98.85	0.9	0.9438	0.9773	0.9773	0.9659	0.9773	0.9885	1	0.9885	0.9	1	1	1	1	0.8901	0.8901	0.977	0.8901	0.9659	97.73	0.9659	0.9	1	0.9659	0.9659	0.9659	0.9885	0.9551	0.9885	1	0.9659	0.9659	0.9885	0.9885
sRNA #21	1
sRNA #22	1	0.8889
sRNA #23	1
sRNA #24	1	0.9904
sRNA #25	1	1
sRNA #26	100,00% (97,67%)	93,18% (84,78%)
sRNA #27	1
sRNA #29	1	1	0.8209	0.8209	0.8209	0.8462	0.8358				0.806	0.806						0.803						0.8088
sRNA #30	1
sRNA #31	1	1	0.9547	0.9547	0.9547	0.9771	0.9389	0.9674	0.9642	0.8494	0.8497	0.8384					0.8642	0.8576	0.8558	0.8969	0.8793		0.862	0.8532		0.8466	0.8466	0.8523	0.8563					0.8991	0.8677			0.8554		0.8436		0.8	0.8642		0.8765	0.8673	0.8685		0.8716
sRNA #32	1	1	0.9072	0.9072	0.9072	0.8838	0.9114	0.8792	0.8992
sRNA #33	1	1	0.9048	0.9	0.9048	0.9389	0.9023	0.8903	0.8995	0.811	0.855	0.8571					0.8091	0.8357	0.8197	0.8206			0.8498	0.8043		0.8273	0.8273	0.8293	0.8533					0.8057	0.846					0.8394		0.8488	0.8158		0.8293	0.8071	0.8062
sRNA #34	1	1	0.9565	0.9565	1	0.9565	0.9565	1	0.9565
sRNA #35	1	0.971	0.8493	0.8378	0.8133	0.8026	0.9028	0.8472			0.8133	0.8026					0.8472			0.8243				0.8243										0.8356						0.8133
sRNA #36	1
sRNA #37	1	0.9717
sRNA #38	1	0.9583
sRNA #39	1	1
sRNA #40	1	1	0.8636	0.8636	0.8636	0.8636	0.875	0.9412	0.8222	0.8315	0.875	0.875					0.8022	0.907	0.8111	0.8333	0.8864		0.8837	0.8222		0.9186	0.9186	0.9186	0.8851					0.8333	0.8539								0.8523			0.8851	0.8539		0.8427
sRNA #41	1	1	0.9037	0.9037	0.9037	0.914	0.9037	0.9091	0.8684
sRNA #42	1	0.975
sRNA #43	1	0.9439
Scr1601	1	0.9895	0.9317	0.9317	0.9384	0.9555	0.9486	0.9189	0.8997	0.8586	0.8217	0.8217						0.8717		0.8586				0.8562		0.8217	0.8217	0.8248	0.8139					0.8647	0.805					0.8107	0.8044	0.8196				0.8006	0.8746
Scr4115	1	0.9934				0.8642
Scr5676	1	0.9976	0.8256	0.8274	0.8296	0.8881	0.8367	0.8248
Scr5239	1	1
Scr4677	1	0.9798
Scr3202	1	0.985
	When 2 values of identity are reported, the sRNA is repeated in the genome: eg 90% (85%)
	sRNA #6; sRNA #14; sRNA #28 are < of 20 bp and were excluted in this analysis
[truncated: 74 more columns]

[truncated: 4 more sheets: Supplementary Table S10, Supplementary Table S11, Supplementary Table S12, Supplementary Table S13]
